# Supplementary material for: Structural Properties and Stability of Proteins in Dihydrolevoglucosenone/Water Mixtures
Source: J Phys Chem B. 2025 Jul 28;129(31):7875–83. doi: 10.1021/acs.jpcb.5c02271 (PMC12337083; doi:10.1021/acs.jpcb.5c02271)
Supplement: Supplementary file 1 [file jp5c02271_si_001.xlsx]

## Sheet: Cyrene in buffer
Structural Properties and Stability of Proteins in Dihydroxylevoglucosenone/Water Mixtures
y_Frequency	Buffer100%	Cyrene100%		y_Frequency	Cyrene5%	Cyrene10%	Cyrene20%	Cyrene30%	Cyrene40%	Cyrene50%	Cyrene60%	Cyrene70%	Cyrene80%	Cyrene90%
900.64	0.0229403	0.0767401		900.64	0.0223598	0.0233743	0.0247036	0.0272562	0.0305638	0.0349592	0.0409179	0.0485726	0.0581385	0.0666336
901.604	0.0227403	0.084951		902.568	0.0217222	0.0225391	0.0235288	0.0256409	0.0285468	0.0328859	0.0397606	0.0494257	0.0622361	0.0742665
902.568	0.0225454	0.0923294		904.497	0.0212614	0.0220364	0.0230097	0.0251353	0.0281742	0.0328715	0.0405256	0.0514	0.0657973	0.0793452
903.532	0.0223497	0.0980548		906.425	0.0209168	0.0217504	0.0228988	0.0253336	0.0288186	0.0339703	0.0418147	0.0525322	0.0663015	0.0789334
904.497	0.022153	0.101402		908.354	0.0206537	0.0216317	0.0230948	0.0260689	0.0302012	0.0357272	0.0429246	0.0519108	0.0628595	0.0724824
905.461	0.0219561	0.101903		910.282	0.0204689	0.0216777	0.0236158	0.02736	0.0323419	0.0381695	0.0439819	0.0499581	0.0565493	0.0619791
906.425	0.0217584	0.0994828		912.211	0.020386	0.02192	0.0245406	0.0292998	0.0353443	0.0414869	0.0455576	0.0479403	0.0495922	0.0505596
907.39	0.0215605	0.0944523		914.14	0.0204245	0.0223802	0.0258936	0.0318337	0.0390195	0.0454743	0.0479042	0.0469449	0.0440003	0.0408537
908.354	0.0213686	0.0873909		916.068	0.0205446	0.0229722	0.0274318	0.0344197	0.0424629	0.0490411	0.0502649	0.0469137	0.0404906	0.0340278
909.318	0.0211814	0.0790004		917.997	0.0205941	0.0233869	0.028474	0.0359086	0.0440768	0.0503583	0.0509008	0.0464199	0.0381522	0.0295923
910.282	0.0209946	0.069976		919.925	0.0203509	0.0231841	0.0281921	0.0351684	0.0425605	0.0480389	0.0482525	0.0436846	0.0352149	0.0260045
911.247	0.020811	0.0609143		921.854	0.0197271	0.0222137	0.026433	0.0322438	0.0382908	0.0426563	0.0426553	0.0385056	0.0309011	0.022229
912.211	0.0206295	0.0522697		923.782	0.0189143	0.0208869	0.0240933	0.0286668	0.0334562	0.036863	0.0367375	0.03307	0.026545	0.0188183
913.175	0.0204515	0.0443381		925.711	0.0182265	0.0198404	0.022379	0.0262845	0.0305209	0.0336366	0.0336445	0.0303152	0.0243444	0.0170609
914.14	0.0202773	0.0372788		927.639	0.0178526	0.0194337	0.02193	0.0260279	0.0306954	0.0344358	0.0349312	0.0317391	0.0254576	0.017625
915.104	0.0201032	0.0311564		929.568	0.017802	0.0196565	0.0227079	0.0277244	0.0335841	0.0386108	0.0398277	0.0366439	0.0294234	0.0202559
916.068	0.019932	0.0259654		931.497	0.0179476	0.0202344	0.024143	0.0302787	0.0374022	0.0436508	0.0455267	0.0424044	0.0343336	0.0238338
917.032	0.0197679	0.0216562		933.425	0.0180293	0.0206458	0.0251599	0.0318792	0.0395163	0.04617	0.0483441	0.0454954	0.0374065	0.0264944
917.997	0.019609	0.0181585		935.354	0.0177549	0.0203342	0.024686	0.0309743	0.0379784	0.0439892	0.046028	0.0436876	0.0366949	0.0267771
918.961	0.0194504	0.0153798		937.282	0.0170542	0.0191898	0.022608	0.0276097	0.0331286	0.0378116	0.0394872	0.0378615	0.0328595	0.0251867
919.925	0.0192897	0.0132112		939.211	0.0161616	0.0176737	0.0198856	0.0233518	0.0271897	0.030451	0.0318545	0.031191	0.0287074	0.0240231
920.89	0.0191342	0.0115385		941.139	0.0153672	0.0163408	0.0175663	0.0197843	0.0222779	0.0244866	0.0259575	0.0265605	0.0268456	0.0254036
921.854	0.0189851	0.0102536		943.068	0.0147832	0.0154123	0.0160398	0.0174837	0.0191648	0.0208539	0.0227607	0.0248348	0.027828	0.029432
922.818	0.0188357	0.0092711		944.997	0.0143701	0.0148188	0.0151618	0.0162205	0.0175243	0.0190802	0.021535	0.0248849	0.0299553	0.0337862
923.782	0.0186883	0.0085251		946.925	0.01406	0.0144247	0.0146564	0.0155502	0.0166948	0.0182134	0.0209444	0.0248535	0.0307449	0.0353724
924.747	0.0185432	0.0079609		948.854	0.0138075	0.0141364	0.0143278	0.0151498	0.0162012	0.017606	0.0201911	0.0238272	0.0292637	0.0333229
925.711	0.0183929	0.0075369		950.782	0.0135877	0.013912	0.0141008	0.0149059	0.0159191	0.017209	0.0194914	0.0225362	0.0270299	0.0300275
926.675	0.0182376	0.0072218		952.711	0.0133955	0.0137438	0.013979	0.0148495	0.0159526	0.0173277	0.0195828	0.0224117	0.0264237	0.0288312
927.639	0.0180862	0.0069936		954.639	0.0132369	0.0136336	0.0139786	0.0150295	0.0164131	0.0181976	0.0209276	0.0242466	0.0286837	0.0314272
928.604	0.0179433	0.0068466		956.568	0.0131159	0.0135867	0.014102	0.0154519	0.0173039	0.0197716	0.0233446	0.027651	0.0331597	0.0369451
929.568	0.0178047	0.0067874		958.497	0.013029	0.013606	0.0143422	0.0160856	0.018523	0.0217434	0.0261028	0.031232	0.0375665	0.0422021
930.532	0.0176646	0.0068216		960.425	0.0129729	0.0136842	0.0146938	0.0168916	0.0199409	0.0237571	0.0283772	0.0334181	0.0393137	0.0435314
931.497	0.0175243	0.0069519		962.354	0.0129552	0.0138257	0.0151713	0.0178818	0.0215368	0.025708	0.0298858	0.0336825	0.0376099	0.0399067
932.461	0.0173886	0.0071869		964.282	0.0129877	0.0140593	0.0158272	0.0191467	0.0234313	0.0278026	0.0310608	0.0329121	0.0340659	0.0337579
933.425	0.0172613	0.0075448		966.211	0.0130768	0.0144082	0.0167147	0.0207407	0.0256777	0.0301958	0.0324344	0.0323377	0.0308773	0.0282218
934.389	0.017139	0.0080501		968.139	0.0132142	0.0148441	0.0177667	0.02249	0.027999	0.0325945	0.0339698	0.0323737	0.0290105	0.0246992
935.354	0.0170142	0.0087374		970.068	0.013353	0.0152563	0.018724	0.0239691	0.0298382	0.0343946	0.0351709	0.0326696	0.0282379	0.0230154
936.318	0.016889	0.009668		971.996	0.0134185	0.0155011	0.0192914	0.0248073	0.0308383	0.0353444	0.0358597	0.0330249	0.0282451	0.0227249
937.282	0.016762	0.010929		973.925	0.0133831	0.0155501	0.0194566	0.0251447	0.0314079	0.036153	0.0368523	0.03415	0.0294722	0.0239926
938.247	0.0166296	0.0126257		975.854	0.0133377	0.0156015	0.0196686	0.0258199	0.0328622	0.038553	0.0400045	0.037763	0.0332631	0.0277969
939.211	0.0165003	0.0148925		977.782	0.0134727	0.0160282	0.0207073	0.0280945	0.0369508	0.0446637	0.0475132	0.0459714	0.0414507	0.0357276
940.175	0.0163797	0.017885		979.711	0.0139856	0.017209	0.0233216	0.0329776	0.0447497	0.0554714	0.060272	0.0597564	0.0552389	0.0492899
941.139	0.0162625	0.0217325		981.639	0.0149608	0.0192647	0.0275997	0.0401046	0.0550321	0.0687797	0.07569	0.0767837	0.0731623	0.0680226
942.104	0.0161459	0.0264502		983.568	0.0161543	0.0216328	0.0321348	0.0467453	0.0634946	0.0788663	0.0874521	0.090749	0.0895632	0.0869744
943.068	0.0160295	0.0317959		985.496	0.0168703	0.0229441	0.0341906	0.0488593	0.0651063	0.0800735	0.0894523	0.0948495	0.0967809	0.0974127
944.032	0.0159122	0.0371563		987.425	0.016452	0.0220487	0.0319572	0.0445711	0.0584405	0.0715139	0.0806582	0.0870647	0.0909916	0.0934126
944.997	0.0157974	0.0416111		989.354	0.0150374	0.0193346	0.0265881	0.03612	0.0468495	0.0573131	0.0652614	0.0712439	0.0753322	0.0775239
945.961	0.0156869	0.0442273		991.282	0.0134167	0.0163121	0.020937	0.0275235	0.0352099	0.0428813	0.048977	0.0535523	0.0566665	0.0576997
946.925	0.0155743	0.0444705		993.211	0.0121905	0.0140688	0.0168675	0.0212875	0.0265775	0.0318076	0.0359569	0.0388607	0.0407416	0.0406625
947.889	0.0154566	0.0424764		995.139	0.0114432	0.0127473	0.0145497	0.017704	0.0215094	0.0250879	0.0277346	0.0292446	0.0300477	0.0291214
948.854	0.0153437	0.0389807		997.068	0.0110253	0.0120652	0.0134242	0.0160195	0.0191621	0.0219328	0.0237112	0.0242986	0.0242607	0.022653
949.818	0.0152434	0.0349942		998.996	0.0107962	0.0117493	0.0129743	0.0154347	0.0184277	0.0209645	0.0223726	0.0224456	0.0217944	0.0196245
950.782	0.0151471	0.0314636		1000.92	0.0106634	0.0116138	0.0128521	0.0153558	0.0184005	0.0209546	0.0222777	0.0221352	0.0211206	0.0185674
951.747	0.0150439	0.0290631		1002.85	0.0105643	0.0115334	0.0128156	0.0153756	0.018482	0.0211037	0.022495	0.022382	0.0213131	0.0186472
952.711	0.0149354	0.0281501		1004.78	0.0104663	0.0114485	0.0127525	0.0153315	0.0184737	0.0211648	0.0227367	0.0228818	0.022105	0.0196606
953.675	0.0148321	0.0288531		1006.71	0.0103821	0.0113852	0.0127239	0.01535	0.0185786	0.0214026	0.0232704	0.0238793	0.0237155	0.0218445
954.639	0.0147384	0.0311749		1008.64	0.0103589	0.0114296	0.0129044	0.0157283	0.0192127	0.0223238	0.024583	0.0257706	0.0264199	0.0254194
955.604	0.0146457	0.0349943		1010.57	0.0104385	0.0116715	0.0134722	0.0167571	0.0207727	0.0243654	0.0269892	0.0286289	0.0299684	0.0298813
956.568	0.0145489	0.0399531		1012.5	0.0106492	0.0121768	0.0145616	0.0186359	0.0235059	0.0277312	0.030457	0.0320081	0.0333243	0.0336082
957.532	0.014453	0.0452853		1014.42	0.0110134	0.0129804	0.0162371	0.0214174	0.0274085	0.0323099	0.0346752	0.0352428	0.0352573	0.0346873
958.497	0.0143614	0.0497833		1016.35	0.0115149	0.0140358	0.0183751	0.0248198	0.0319948	0.0374798	0.0390859	0.037904	0.0354047	0.0326358
959.461	0.0142736	0.0521367		1018.28	0.0120382	0.0151117	0.0204741	0.0279908	0.036075	0.0419178	0.0427162	0.0397152	0.0344076	0.0288744
960.425	0.0141866	0.0515496		1020.21	0.0123642	0.0157846	0.0217004	0.0296859	0.0380771	0.0439531	0.0442478	0.0401173	0.0328575	0.025127
961.389	0.014101	0.0481641		1022.14	0.0123013	0.0156949	0.0214188	0.0290729	0.037055	0.0426014	0.042764	0.0384448	0.0306478	0.0219685
962.354	0.0140203	0.0429124		1024.07	0.0118515	0.0148592	0.0197454	0.0264218	0.0334337	0.0383184	0.0385286	0.0346732	0.0275278	0.0191146
963.318	0.0139401	0.036968		1026	0.0112	0.0136374	0.017408	0.0228185	0.0285893	0.0325898	0.0328236	0.0296539	0.0237616	0.0163634
964.282	0.0138576	0.0312855		1027.92	0.0105495	0.0124157	0.0151283	0.0193084	0.0238441	0.0269126	0.0270882	0.0245591	0.0200192	0.0138839
965.246	0.0137774	0.0264278		1029.85	0.0100097	0.0114072	0.01328	0.0164536	0.0199513	0.0222136	0.0223022	0.0202872	0.0169312	0.0119689
966.211	0.0137043	0.0225913		1031.78	0.0096097	0.0106742	0.0119538	0.0144115	0.0171644	0.0188511	0.0188926	0.0172801	0.014858	0.010827
967.175	0.0136372	0.0197316		1033.71	0.0093397	0.0101981	0.0111004	0.0131202	0.0154335	0.0168005	0.0168803	0.0156151	0.0139099	0.0105693
968.139	0.0135671	0.0177026		1035.64	0.0091753	0.00992057	0.0106146	0.0124222	0.014557	0.0158416	0.0160802	0.0151851	0.0140882	0.0113045
969.104	0.0134891	0.0163467		1037.57	0.0090872	0.00978207	0.0103906	0.0121562	0.0143205	0.0157398	0.0162977	0.0158863	0.0154347	0.0132258
970.068	0.0134117	0.0155274		1039.5	0.0090499	0.00974667	0.0103531	0.0122092	0.0145838	0.0163518	0.0174256	0.0176738	0.0179873	0.0164455
971.032	0.0133436	0.015144		1041.42	0.0090501	0.00979527	0.0104623	0.0125232	0.01528	0.0175993	0.0193411	0.0203223	0.0213502	0.0203631
971.996	0.013283	0.0151484		1043.35	0.0090869	0.00991557	0.0106985	0.0130701	0.0163556	0.0193496	0.0217113	0.0231438	0.0243455	0.0233044
972.961	0.0132247	0.0155364		1045.28	0.0091604	0.010098	0.0110417	0.0138225	0.0177442	0.0214229	0.0241177	0.0253634	0.0257967	0.0237627
973.925	0.0131642	0.0163336		1047.21	0.0092689	0.0103454	0.0114916	0.0147942	0.0194785	0.0238579	0.0265933	0.0270596	0.0259331	0.022205
974.889	0.0131007	0.0176057		1049.14	0.0094207	0.0106855	0.0121176	0.0161192	0.0218114	0.0270914	0.0298385	0.029314	0.0263023	0.0206423
975.854	0.013039	0.0194652		1051.07	0.0096403	0.0111672	0.0130536	0.018039	0.025139	0.0317299	0.0347061	0.0332441	0.0282526	0.0205822
976.818	0.0129808	0.0220663		1053	0.0099619	0.0118534	0.0144602	0.0208222	0.029821	0.0381955	0.0416169	0.039229	0.032075	0.0221985
977.782	0.0129255	0.0256216		1054.92	0.0104201	0.0128193	0.016518	0.0247087	0.0360532	0.0465176	0.0503662	0.0468753	0.0372554	0.0248962
978.746	0.0128745	0.0304452		1056.85	0.011051	0.0141445	0.0193937	0.0298126	0.043695	0.0561372	0.060054	0.0551576	0.0428572	0.0278634
979.711	0.0128264	0.0369772		1058.78	0.0118864	0.0158689	0.0231	0.0358755	0.0519633	0.0656688	0.0690325	0.062514	0.0476814	0.0302526
980.675	0.0127778	0.0457261		1060.71	0.0129068	0.0178933	0.0272452	0.0419487	0.0592322	0.0729763	0.0751861	0.0671731	0.0505095	0.0313436
981.639	0.0127318	0.057035		1062.64	0.013944	0.0198296	0.0308357	0.0463724	0.0633849	0.0759099	0.0767471	0.0678344	0.0505555	0.0308015
982.604	0.0126919	0.0706369		1064.57	0.0146373	0.0209861	0.0325141	0.0474583	0.0629009	0.0735257	0.0733353	0.0644345	0.0479346	0.0288898
983.568	0.0126543	0.0851777		1066.5	0.0146279	0.0207658	0.0314562	0.0447332	0.0581065	0.0670322	0.0665803	0.0585726	0.0439052	0.0265223
984.532	0.0126163	0.0981291		1068.42	0.0139284	0.0193076	0.028329	0.0397632	0.051546	0.0596803	0.0597895	0.0531613	0.0405738	0.0249974
985.496	0.0125817	0.106528		1070.35	0.0130403	0.0176114	0.0251635	0.0355286	0.0468596	0.0553139	0.0564534	0.0510549	0.0398417	0.02531
986.461	0.01255	0.108345		1072.28	0.0125931	0.0168367	0.0240187	0.0345979	0.0466756	0.0561738	0.058166	0.0532365	0.0421055	0.0274224
987.425	0.0125161	0.103468		1074.21	0.0128992	0.0175139	0.0256714	0.0375496	0.050965	0.0614036	0.0634591	0.0580253	0.0458856	0.0302123
988.389	0.0124781	0.0935073		1076.14	0.0138343	0.0193388	0.0292862	0.0427006	0.0570483	0.0675194	0.0687028	0.0621764	0.0488089	0.0321789
989.354	0.0124374	0.0807946		1078.07	0.0149436	0.0213866	0.0329234	0.0470979	0.0612266	0.0706113	0.0704465	0.0629601	0.0490357	0.0322088
990.318	0.0123943	0.0674815		1080	0.015624	0.0225224	0.0345301	0.048158	0.0609051	0.0685608	0.0672504	0.059478	0.0460682	0.0300329
991.282	0.0123461	0.0551155		1081.92	0.0154402	0.0220223	0.0330977	0.0450675	0.0558074	0.0617348	0.0598763	0.0526102	0.0407209	0.02636
992.246	0.0122878	0.044568		1083.85	0.0144288	0.0200487	0.0292082	0.0390006	0.0476692	0.0522084	0.0503977	0.0442332	0.0345466	0.0224646
993.211	0.0122191	0.0361246		1085.78	0.0130354	0.0174447	0.0244177	0.0320794	0.0389559	0.0424973	0.0411231	0.0363332	0.029069	0.0194236
994.175	0.0121484	0.029661		1087.71	0.0117354	0.0150563	0.0201336	0.0260678	0.0315981	0.0345081	0.033731	0.0302884	0.0252071	0.0176985
995.139	0.0120814	0.0248511		1089.64	0.0107618	0.0132903	0.0170019	0.0217505	0.0264315	0.0290545	0.0288896	0.0265759	0.0231621	0.0172451
996.104	0.0120172	0.0213275		1091.57	0.0101244	0.0121623	0.0150243	0.0191085	0.0234078	0.026055	0.0264731	0.0250094	0.022698	0.017808
997.068	0.011952	0.0187638		1093.5	0.0097503	0.0115365	0.0139565	0.0178116	0.022133	0.0250919	0.0260837	0.0252373	0.0235514	0.0192121
998.032	0.0118845	0.0169106		1095.42	0.0095728	0.0112895	0.0135842	0.0175728	0.0222794	0.0258431	0.0274584	0.0271105	0.0257242	0.021595
998.996	0.0118189	0.0155958		1097.35	0.0095572	0.0113546	0.0138112	0.0182669	0.0237172	0.0281945	0.0305606	0.0307354	0.0295239	0.0254672
999.961	0.0117592	0.0146922		1099.28	0.0096983	0.0117159	0.0146445	0.0198982	0.0264263	0.0321043	0.0354045	0.0362824	0.0354059	0.0316045
1000.92	0.0117021	0.0141083		1101.21	0.0100055	0.0123904	0.016122	0.0224667	0.0302953	0.0373494	0.0417894	0.0437477	0.0438002	0.040976
1001.89	0.0116427	0.0137999		1103.14	0.0104757	0.013373	0.0181843	0.0257742	0.0349172	0.0433349	0.0491362	0.0528158	0.0549786	0.0546214
1002.85	0.0115865	0.0137589		1105.07	0.011058	0.014554	0.0205489	0.0292974	0.0395261	0.0491241	0.0565231	0.0627631	0.0686543	0.07282
1003.82	0.0115379	0.0139985		1107	0.0116326	0.0156852	0.0226989	0.0322666	0.0431753	0.0536768	0.0628272	0.0722668	0.0831151	0.0933095
1004.78	0.01149	0.0145556		1108.92	0.0120294	0.0164408	0.0240471	0.0339412	0.0450653	0.0561337	0.0668801	0.0793448	0.0948225	0.110436
1005.75	0.0114396	0.0155009		1110.85	0.0121037	0.0165705	0.0242031	0.0339114	0.0448102	0.0560211	0.0677347	0.0819799	0.0998815	0.117891
1006.71	0.011392	0.0169346		1112.78	0.0118214	0.0160372	0.0231558	0.0322351	0.0425168	0.0533492	0.0650442	0.0792235	0.0965589	0.113266
1007.67	0.0113491	0.0189595		1114.71	0.0112736	0.015017	0.0212362	0.0293632	0.0387009	0.0486147	0.0592715	0.0717054	0.0861329	0.0990848
1008.64	0.0113076	0.0216403		1116.64	0.0106112	0.013783	0.0189291	0.0259403	0.034117	0.0426937	0.0515642	0.0612282	0.0716644	0.0801131
1009.6	0.0112661	0.0249492		1118.57	0.0099721	0.0125867	0.0166831	0.0225878	0.0295552	0.0366271	0.043417	0.0500648	0.0565529	0.0609363
1010.57	0.0112262	0.0286947		1120.5	0.0094402	0.0115869	0.0147943	0.0197452	0.0256353	0.0313284	0.0362084	0.0402369	0.0435334	0.0448318
1011.53	0.0111897	0.0324622		1122.42	0.0090408	0.0108372	0.0133793	0.0176141	0.0226793	0.0273214	0.0307532	0.0328734	0.0339574	0.0331917
1012.5	0.0111528	0.0356241		1124.35	0.008764	0.0103246	0.0124272	0.0161956	0.0207236	0.0246866	0.0271738	0.0280659	0.0277508	0.0256929
1013.46	0.0111132	0.0374753		1126.28	0.0085913	0.0100124	0.0118695	0.0153874	0.0196285	0.0232257	0.0251499	0.025288	0.024082	0.0211921
1014.42	0.0110763	0.0374737		1128.21	0.0085045	0.00986277	0.0116285	0.0150688	0.0192043	0.0226588	0.0242497	0.023894	0.0220593	0.0185629
1015.39	0.011044	0.0354718		1130.14	0.0084874	0.00984567	0.0116397	0.0151275	0.0192748	0.0227088	0.0240782	0.0233429	0.0210013	0.0170033
1016.35	0.0110113	0.0318093		1132.07	0.0085234	0.00993187	0.0118416	0.0154462	0.0196577	0.0230952	0.0242702	0.0231998	0.020418	0.0159912
1017.32	0.0109768	0.0271898		1134	0.0085915	0.0100783	0.0121502	0.0158784	0.0201303	0.0235195	0.0244732	0.0230969	0.0199527	0.015192
1018.28	0.0109437	0.0224009		1135.92	0.0086647	0.0102255	0.0124463	0.0162431	0.0204504	0.023697	0.0243977	0.0227616	0.0193739	0.0144219
1019.25	0.0109106	0.0180558		1137.85	0.0087103	0.0103109	0.0126062	0.0163715	0.0204351	0.0234487	0.0239019	0.0220837	0.0186041	0.0136306
1020.21	0.0108741	0.0144764		1139.78	0.0087028	0.0102938	0.0125629	0.0161931	0.0200384	0.0227769	0.0230273	0.0211268	0.0177052	0.0128536
1021.17	0.0108368	0.011723		1141.71	0.0086424	0.0101771	0.0123373	0.0157646	0.0193544	0.0218231	0.0219306	0.0200368	0.016785	0.0121447
1022.14	0.0108018	0.0096984		1143.64	0.0085488	0.00999737	0.0120037	0.0152007	0.0185268	0.0207474	0.0207604	0.0189309	0.0159112	0.0115385
1023.1	0.0107692	0.0082446		1145.57	0.0084418	0.00979387	0.0116341	0.0145953	0.0176596	0.0196495	0.019597	0.0178654	0.0151156	0.0110593
1024.07	0.0107407	0.0072078		1147.5	0.0083344	0.00959357	0.0112708	0.0140023	0.0168069	0.0185773	0.0184811	0.0168735	0.014431	0.0107375
1025.03	0.0107158	0.0064695		1149.42	0.0082336	0.00940547	0.010928	0.0134399	0.0159936	0.0175597	0.0174436	0.0159906	0.0138967	0.0106097
1026	0.0106947	0.0059465		1151.35	0.0081375	0.00922487	0.0105989	0.0129014	0.0152256	0.0166119	0.0165062	0.0152489	0.0135462	0.0107125
1026.96	0.0106771	0.0055818		1153.28	0.0080435	0.00904597	0.0102701	0.0123763	0.0144968	0.0157348	0.0156796	0.0146657	0.0134021	0.0110697
1027.92	0.0106592	0.0053407		1155.21	0.0079497	0.00886657	0.00994154	0.011863	0.0138006	0.014927	0.0149647	0.0142342	0.0134502	0.011653
1028.89	0.0106395	0.0052019		1157.14	0.0078542	0.00868707	0.00962174	0.0113669	0.013139	0.0141842	0.0143406	0.0139044	0.0135899	0.0123125
1029.85	0.0106188	0.0051481		1159.07	0.0077579	0.00851047	0.00931324	0.0108937	0.0125149	0.0134926	0.0137581	0.0135754	0.0136359	0.0127745
1030.82	0.0105975	0.0051744		1161	0.0076641	0.00834067	0.00901524	0.0104428	0.011924	0.0128301	0.0131609	0.0131342	0.0134114	0.0127836
1031.78	0.0105773	0.0052897		1162.92	0.0075775	0.00818157	0.00873264	0.0100152	0.0113626	0.0121826	0.0125197	0.0125336	0.012859	0.0122728
1032.75	0.0105571	0.0055097		1164.85	0.0074993	0.00803587	0.00847324	0.00962154	0.0108404	0.0115624	0.0118567	0.0118284	0.0120717	0.0113936
1033.71	0.0105359	0.0058588		1166.78	0.0074292	0.00790677	0.00824454	0.00927824	0.0103844	0.0110124	0.0112433	0.0111319	0.0112262	0.0103982
1034.67	0.0105127	0.0063741		1168.71	0.0073704	0.00779977	0.00805584	0.00900264	0.0100298	0.0105908	0.0107648	0.0105618	0.0104947	0.00950992
1035.64	0.0104885	0.007108		1170.64	0.0073255	0.00772237	0.00792004	0.00881614	0.00980807	0.0103482	0.0104912	0.0102117	0.00999628	0.00886582
1036.6	0.0104677	0.0081257		1172.57	0.0072957	0.00767917	0.00784904	0.00873774	0.00974687	0.010321	0.0104698	0.0101371	0.00978048	0.00850992
1037.57	0.0104503	0.0095033		1174.5	0.0072857	0.00767327	0.00785114	0.00878244	0.00987067	0.0105415	0.0107317	0.0103612	0.00984118	0.00840952
1038.53	0.0104333	0.0113199		1176.42	0.0073007	0.00771097	0.00793564	0.00896714	0.0102044	0.0110388	0.0112995	0.0108856	0.0101496	0.00849812
1039.5	0.0104183	0.0136196		1178.35	0.0073434	0.00780007	0.00811844	0.00931494	0.0107809	0.0118412	0.0121905	0.0117006	0.0106751	0.00872302
1040.46	0.0104062	0.0163331		1180.28	0.0074169	0.00795187	0.00842384	0.00986164	0.0116389	0.0129771	0.0134062	0.0127813	0.0113787	0.00904752
1041.42	0.0103935	0.0191573		1182.21	0.0075278	0.00818287	0.00888514	0.0106499	0.012804	0.0144441	0.0149021	0.0140602	0.0121882	0.00941692
1042.39	0.0103789	0.0215066		1184.14	0.0076848	0.00850627	0.00952804	0.0116896	0.0142441	0.0161503	0.0165435	0.0153939	0.0129803	0.00973912
1043.35	0.0103667	0.0226903		1186.07	0.0078883	0.00891307	0.0103311	0.0129058	0.0158128	0.0178779	0.0180983	0.016576	0.0136102	0.00991802
1044.32	0.0103583	0.022278		1188	0.0081172	0.00935607	0.0111809	0.0141089	0.01725	0.0193396	0.0193198	0.0174242	0.0139829	0.00992082
1045.28	0.010351	0.0203754		1189.92	0.008324	0.00974537	0.011891	0.0150509	0.0182944	0.0203227	0.0200798	0.0178914	0.0141155	0.00980872
1046.25	0.0103423	0.0175557		1191.85	0.0084573	0.00999217	0.0123171	0.0155834	0.0188492	0.0208191	0.020447	0.0180992	0.0141378	0.00970162
1047.21	0.01033	0.0145186		1193.78	0.008506	0.0100846	0.0124732	0.015774	0.0190491	0.0210185	0.0206261	0.0182445	0.0142048	0.00970622
1048.17	0.0103141	0.0117818		1195.71	0.00851	0.0101004	0.012512	0.0158332	0.019132	0.0211355	0.0207808	0.0184294	0.0143711	0.00984372
1049.14	0.0103007	0.0095766		1197.64	0.0085142	0.0101199	0.0125607	0.0158923	0.0191884	0.0211855	0.0208513	0.0185412	0.0145223	0.0100293
1050.1	0.0102932	0.0079123		1199.57	0.0085148	0.0101254	0.0125656	0.0158366	0.0190303	0.0209176	0.0205562	0.018312	0.0144586	0.0101631
1051.07	0.0102877	0.0066942		1201.5	0.0084574	0.0100094	0.0123317	0.0154003	0.0183519	0.0200243	0.0196301	0.017552	0.0140988	0.0102796
1052.03	0.0102806	0.0058082		1203.42	0.0082941	0.00969077	0.0117283	0.0144411	0.0170292	0.0184359	0.0180801	0.01635	0.0136103	0.0106042
1053	0.0102735	0.0051567		1205.35	0.0080384	0.00920097	0.0108256	0.0130845	0.0152506	0.01641	0.0162188	0.0150478	0.0133114	0.0113959
1053.96	0.0102698	0.0046693		1207.28	0.0077541	0.00865797	0.00983534	0.0116305	0.0133975	0.0143772	0.0144717	0.0139955	0.0133775	0.012616
1054.92	0.0102688	0.0043001		1209.21	0.0075036	0.00818227	0.00896654	0.0103686	0.0118204	0.0126991	0.0131191	0.0132877	0.0135966	0.0137155
1055.89	0.0102675	0.0040174		1211.14	0.007318	0.00783407	0.00832974	0.00944934	0.0106844	0.0115124	0.0121727	0.0127276	0.0134917	0.0139405
1056.85	0.0102666	0.003797		1213.07	0.0071982	0.00761167	0.00792694	0.00887204	0.00997367	0.0107577	0.0114872	0.0120833	0.0127745	0.013
1057.82	0.0102652	0.0036262		1215	0.0071313	0.00749027	0.00770924	0.00856874	0.00960277	0.010332	0.0109719	0.0113433	0.0116176	0.0113178
1058.78	0.0102633	0.0035012		1216.92	0.0071051	0.00744957	0.00763724	0.00848664	0.00951097	0.010193	0.0106598	0.0106885	0.0104415	0.00958082
1059.75	0.0102661	0.003417		1218.85	0.0071137	0.00747897	0.00769724	0.00860254	0.00966977	0.0103264	0.0106001	0.0102754	0.00954308	0.00821312
1060.71	0.0102744	0.0033661		1220.78	0.0071542	0.00757237	0.00788074	0.00888674	0.0100277	0.0106627	0.0107436	0.0101013	0.00896298	0.00727942
1061.67	0.0102827	0.0033449		1222.71	0.0072212	0.00771057	0.00814834	0.00926244	0.0104651	0.0110531	0.0109428	0.010035	0.00858698	0.00666622
1062.64	0.0102897	0.0033535		1224.64	0.0072966	0.00785097	0.00841244	0.00959854	0.0108117	0.0113136	0.0110274	0.00992236	0.00828558	0.00624992
1063.6	0.0102978	0.003393		1226.57	0.0073472	0.00793577	0.00856124	0.00975224	0.0109113	0.0112997	0.0108803	0.00966946	0.00798068	0.00595482
1064.57	0.0103083	0.0034663		1228.5	0.0073426	0.00792067	0.00852074	0.00964404	0.0106964	0.0109722	0.0104816	0.00926646	0.00765568	0.00574912
1065.53	0.0103219	0.0035759		1230.42	0.0072797	0.00780517	0.00830354	0.00930394	0.0102222	0.0104052	0.00990444	0.00877166	0.00734258	0.00563612
1066.5	0.0103366	0.0037196		1232.35	0.0071839	0.00763307	0.00799054	0.00884014	0.00962197	0.00972999	0.00926774	0.00827716	0.00710358	0.00565572
1067.46	0.010351	0.0038963		1234.28	0.0070859	0.00745557	0.00766634	0.00836504	0.00902257	0.00906829	0.00868144	0.00787506	0.00701558	0.00588992
1068.42	0.010366	0.0041127		1236.21	0.0070016	0.00730057	0.00738084	0.00794774	0.00849617	0.00849759	0.00821744	0.00764296	0.00717138	0.00646642
1069.39	0.010382	0.0043786		1238.14	0.0069336	0.00717407	0.00714844	0.00760904	0.00806967	0.00805389	0.00791764	0.00764976	0.00767268	0.00752922
1070.35	0.0103983	0.004706		1240.07	0.0068785	0.00707287	0.00696404	0.00734374	0.00774767	0.00775059	0.00780424	0.00792696	0.00855298	0.00910002
1071.32	0.0104122	0.0051144		1242	0.006834	0.00699357	0.00682314	0.00714704	0.00752667	0.00758769	0.00786704	0.00840936	0.00964828	0.0108631
1072.28	0.0104219	0.0056358		1243.92	0.0067999	0.00693547	0.00672624	0.00701894	0.00740057	0.00754749	0.00804734	0.00893296	0.0106038	0.0122164
1073.25	0.0104277	0.0063139		1245.85	0.0067764	0.00689787	0.00666914	0.00695154	0.00735457	0.00758979	0.00825314	0.00931636	0.0110978	0.0126949
1074.21	0.0104342	0.0071908		1247.78	0.0067605	0.00687667	0.00664054	0.00692634	0.00735847	0.00765899	0.00839194	0.00943746	0.0110158	0.0122452
1075.17	0.0104445	0.0082715		1249.71	0.0067477	0.00686537	0.00662724	0.00691984	0.00737217	0.00769479	0.00839124	0.00925116	0.0104198	0.0110967
1076.14	0.0104507	0.0094723		1251.64	0.0067382	0.00685697	0.00661524	0.00691124	0.00736027	0.00765329	0.00822344	0.00879436	0.00947968	0.00959092
1077.1	0.0104466	0.0105963		1253.57	0.0067324	0.00684637	0.00659584	0.00688694	0.00730937	0.00753209	0.00792654	0.00818526	0.00843298	0.00809212
1078.07	0.0104373	0.0113753		1255.5	0.0067274	0.00683277	0.00657144	0.00684904	0.00723467	0.00737329	0.00758934	0.00757796	0.00750138	0.00686662
1079.03	0.0104255	0.0115956		1257.42	0.0067204	0.00682127	0.00654984	0.00681314	0.00716887	0.00723789	0.00730834	0.00710026	0.00681478	0.00601872
1080	0.0104093	0.011241		1259.35	0.0067139	0.00681677	0.00653784	0.00679684	0.00714337	0.00717249	0.00714924	0.00681966	0.00640958	0.00553872
1080.96	0.0103888	0.0105007		1261.28	0.006713	0.00682027	0.00654244	0.00681264	0.00717507	0.00719639	0.00713394	0.00674386	0.00626578	0.00536792
1081.92	0.0103688	0.0096383		1263.21	0.0067184	0.00683317	0.00656754	0.00686444	0.00726347	0.00731139	0.00725184	0.00684386	0.00633288	0.00542872
1082.89	0.0103512	0.0088712		1265.14	0.0067268	0.00685757	0.00661164	0.00695034	0.00740427	0.00751089	0.00747754	0.00707636	0.00654718	0.00563802
1083.85	0.0103325	0.0083237		1267.07	0.0067399	0.00689287	0.00667844	0.00707264	0.00759857	0.00778089	0.00778044	0.00738876	0.00683698	0.00591212
1084.82	0.0103083	0.0080313		1269	0.0067615	0.00694037	0.00677804	0.00723674	0.00784157	0.00809569	0.00811564	0.00771616	0.00712598	0.00617292
1085.78	0.0102787	0.0079759		1270.92	0.0067923	0.00700357	0.00690814	0.00743454	0.00810417	0.00840469	0.00841954	0.00799416	0.00736098	0.00638282
1086.75	0.0102472	0.0081245		1272.85	0.0068275	0.00707327	0.00704004	0.00762334	0.00832947	0.00863789	0.00863384	0.00819266	0.00755358	0.00659222
1087.71	0.0102164	0.0084484		1274.78	0.0068538	0.00712447	0.00712594	0.00773634	0.00845277	0.00875029	0.00875144	0.00835096	0.00779628	0.00694712
1088.67	0.0101861	0.0089291		1276.71	0.0068552	0.00713257	0.00713114	0.00773744	0.00845537	0.00876439	0.00884044	0.00858336	0.00824788	0.00765082
1089.64	0.0101549	0.0095476		1278.64	0.0068322	0.00709697	0.00706994	0.00766204	0.00839527	0.00877239	0.00902094	0.00904156	0.00908728	0.00889832
1090.6	0.0101228	0.0102632		1280.57	0.006804	0.00704797	0.00699734	0.00759154	0.00837117	0.00888469	0.00940574	0.00983526	0.0104056	0.0107498
1091.57	0.0100895	0.0110152		1282.5	0.0067896	0.00701987	0.00696494	0.00759224	0.00845617	0.00916269	0.0100202	0.0109197	0.0120453	0.0129274
1092.53	0.0100552	0.0117615		1284.42	0.0067917	0.00702567	0.00699014	0.00767844	0.00865717	0.00957339	0.0107394	0.0120226	0.0135343	0.0147592
1093.5	0.0100199	0.0125043		1286.35	0.0068052	0.00706027	0.00706054	0.00782264	0.00891827	0.0100026	0.0113407	0.0127702	0.0143423	0.0155755
1094.46	0.0099836	0.0132885		1288.28	0.0068251	0.00710987	0.00715384	0.00798804	0.00917357	0.0103438	0.0116826	0.0129995	0.0143342	0.0153023
1095.42	0.0099481	0.0142024		1290.21	0.0068488	0.00716557	0.00725584	0.00815694	0.00941027	0.010598	0.0118318	0.0129064	0.0138892	0.0145149
1096.39	0.0099158	0.0153694		1292.14	0.0068768	0.00722907	0.00737304	0.00834594	0.00967177	0.0108624	0.0119827	0.0128314	0.0135109	0.0138646
1097.35	0.0098877	0.01693		1294.07	0.0069124	0.00730847	0.00752434	0.00858784	0.0100059	0.0112289	0.0122765	0.0129686	0.0134307	0.0136028
1098.32	0.0098605	0.0190408		1296	0.006959	0.00740927	0.00772224	0.00890154	0.0104308	0.0117209	0.0127262	0.0132976	0.0135721	0.0135867
1099.28	0.0098302	0.0218856		1297.92	0.0070183	0.00753257	0.00796674	0.00928334	0.0109364	0.0123057	0.0132634	0.0136906	0.0137282	0.0135202
1100.25	0.0097977	0.0257004		1299.85	0.0070886	0.00767677	0.00825014	0.00971764	0.0114985	0.0129346	0.0138063	0.0140231	0.0137196	0.0131694
1101.21	0.0097691	0.0308074		1301.78	0.0071691	0.00783787	0.00856334	0.010185	0.0120861	0.0135568	0.0142838	0.0142093	0.0134622	0.012467
1102.17	0.0097471	0.0376276		1303.71	0.0072577	0.00800907	0.00889324	0.0106551	0.0126453	0.0140914	0.0146097	0.0141811	0.0129505	0.0114878
1103.14	0.009727	0.046664		1305.64	0.0073442	0.00817297	0.00920124	0.0110574	0.0130673	0.0144	0.0146556	0.0138664	0.01221	0.0103619
1104.1	0.0097057	0.0584106		1307.57	0.0074046	0.00828497	0.00939584	0.0112565	0.0131839	0.0143163	0.0142983	0.0132216	0.0112926	0.00922712
1105.07	0.0096807	0.0731108		1309.5	0.0074045	0.00827787	0.00935644	0.011106	0.012858	0.0137582	0.0135271	0.0123015	0.0103027	0.00821742
1106.03	0.0096481	0.0903862		1311.42	0.007323	0.00811667	0.00903894	0.0105866	0.0121244	0.0128307	0.012498	0.0112757	0.00938538	0.00743432
1107	0.0096134	0.108918		1313.35	0.0071844	0.00785277	0.00854884	0.00986874	0.0112094	0.0117912	0.0114661	0.010359	0.00867408	0.00692342
1107.96	0.0095841	0.126484		1315.28	0.0070446	0.00758827	0.00806584	0.00918984	0.0103816	0.0109048	0.0106557	0.00971496	0.00825588	0.00670432
1108.92	0.0095599	0.140544		1317.21	0.0069393	0.00739317	0.00770894	0.00869944	0.00980287	0.0103248	0.0101824	0.00942276	0.00818428	0.00682642
1109.89	0.0095401	0.14917		1319.14	0.0068726	0.00728057	0.00750454	0.00843274	0.00951047	0.0100745	0.010068	0.00950886	0.00851238	0.00738992
1110.85	0.0095244	0.151688		1321.07	0.0068406	0.00723497	0.00743064	0.00835964	0.00946627	0.010107	0.0102798	0.00996436	0.00927518	0.00847442
1111.82	0.0095113	0.148606		1323	0.0068373	0.00723847	0.00745234	0.00842694	0.00960467	0.0103561	0.0107388	0.0107036	0.0103668	0.00993282
1112.78	0.0094987	0.141067		1324.92	0.0068524	0.00727627	0.00753734	0.00858244	0.00985597	0.0107366	0.0113045	0.0114992	0.0114154	0.01122
1113.75	0.0094854	0.130326		1326.85	0.0068786	0.00733427	0.00765864	0.00878174	0.0101493	0.0111322	0.0117835	0.0120275	0.0119201	0.0116541
1114.71	0.0094721	0.117507		1328.78	0.0069105	0.00739847	0.00779174	0.00898744	0.0104211	0.011436	0.0120254	0.0120913	0.0116646	0.0110347
1115.67	0.00946	0.103571		1330.71	0.0069435	0.00746287	0.00791984	0.00917824	0.0106492	0.0116349	0.0120587	0.0118162	0.0109473	0.00987172
1116.64	0.0094493	0.0893513		1332.64	0.0069794	0.00753447	0.00805274	0.00937174	0.0108849	0.0118453	0.012104	0.0115813	0.0103454	0.00893692
1117.6	0.0094415	0.0755761		1334.57	0.0070267	0.00762977	0.00822734	0.00963384	0.0112429	0.0122635	0.012438	0.0117588	0.0103049	0.00871782
1118.57	0.0094352	0.0628525		1336.5	0.0070997	0.00777357	0.00850024	0.0100597	0.0118474	0.0130414	0.0131949	0.0124454	0.0108566	0.00916632
1119.53	0.0094252	0.0516364		1338.42	0.0072108	0.00798767	0.00891824	0.0106978	0.0127002	0.0140688	0.0141627	0.0133004	0.0115379	0.00971922
1120.5	0.0094116	0.0421889		1340.35	0.0073431	0.00824107	0.00940454	0.0113808	0.0134999	0.0148481	0.0147749	0.0136874	0.0116815	0.00968602
1121.46	0.0093994	0.0345426		1342.28	0.0074267	0.00840197	0.00968674	0.0116976	0.01373	0.0148257	0.0145276	0.0131897	0.0109799	0.00883672
1122.42	0.0093882	0.0285334		1344.21	0.0073905	0.00833327	0.00952794	0.0113696	0.0131575	0.0139445	0.0134667	0.0119846	0.00971568	0.00753132
1123.39	0.0093746	0.0238872		1346.14	0.0072518	0.00806837	0.00902524	0.0105977	0.0121123	0.0126728	0.0121047	0.0106067	0.00840398	0.00627222
1124.35	0.0093638	0.0203088		1348.07	0.0070989	0.00777787	0.00849494	0.00982194	0.0111096	0.0115216	0.0109193	0.00946636	0.00737068	0.00532102
1125.32	0.0093597	0.017541		1350	0.0069905	0.00757257	0.00812484	0.00927644	0.0103936	0.0106968	0.0100788	0.00867686	0.00667768	0.00470472
1126.28	0.0093568	0.0153809		1351.92	0.0069257	0.00744857	0.00790224	0.00893814	0.00993627	0.0101645	0.00954474	0.00818936	0.00627018	0.00436582
1127.25	0.0093526	0.0136745		1353.85	0.0068855	0.00737197	0.00776584	0.00872744	0.00965677	0.00985169	0.00924774	0.00794316	0.00609058	0.00424302
1128.21	0.0093469	0.0123083		1355.78	0.0068593	0.00732747	0.00768594	0.00861084	0.00951727	0.00971589	0.00914514	0.00789136	0.00608638	0.00427412
1129.17	0.0093357	0.0111994		1357.71	0.0068496	0.00731367	0.00765884	0.00858184	0.00949697	0.00973069	0.00918334	0.00796006	0.00617088	0.00436132
1130.14	0.0093209	0.0102904		1359.64	0.0068589	0.00732417	0.00767974	0.00861094	0.00954497	0.00984139	0.00925994	0.00802836	0.00621768	0.00437652
1131.1	0.0093095	0.0095388		1361.57	0.0068711	0.00733557	0.00770264	0.00862364	0.00956187	0.00990479	0.00924624	0.00798186	0.00613098	0.00424862
1132.07	0.0093036	0.008908		1363.5	0.0068573	0.00731147	0.00765314	0.00854274	0.00945627	0.00976639	0.00907974	0.00779716	0.00592568	0.00402532
1133.03	0.0092956	0.0083719		1365.42	0.0068128	0.00724097	0.00751824	0.00836534	0.00923457	0.00946279	0.00882314	0.00755656	0.00570128	0.00380962
1134	0.0092792	0.0079112		1367.35	0.0067641	0.00715957	0.00736844	0.00817184	0.00900107	0.00918479	0.00859814	0.00736536	0.00554058	0.00365952
1134.96	0.009258	0.0075127		1369.28	0.0067332	0.00710607	0.00726884	0.00804224	0.00885167	0.00903889	0.00847744	0.00726976	0.00546288	0.00357662
1135.92	0.0092404	0.0071648		1371.21	0.006726	0.00708957	0.00723224	0.00799044	0.00880137	0.00902399	0.00845344	0.00725346	0.00544328	0.00353802
1136.89	0.0092292	0.0068605		1373.14	0.0067356	0.00709467	0.00723764	0.00798804	0.00881377	0.00909089	0.00848284	0.00727976	0.00544868	0.00351932
1137.85	0.0092209	0.0066022		1375.07	0.0067411	0.00709977	0.00725244	0.00801024	0.00885337	0.00914459	0.00853114	0.00731696	0.00545888	0.00350762
1138.82	0.0092148	0.0063899		1376.99	0.0067341	0.00709917	0.00725994	0.00803954	0.00889567	0.00914729	0.00857254	0.00734176	0.00546118	0.00349542
1139.78	0.0092108	0.0062174		1378.92	0.0067247	0.00709917	0.00726414	0.00806214	0.00892257	0.00913599	0.00858674	0.00734166	0.00544558	0.00347432
1140.75	0.0092061	0.006079		1380.85	0.006719	0.00709927	0.00726714	0.00807274	0.00892767	0.00912089	0.00856844	0.00731536	0.00541188	0.00344452
1141.71	0.009201	0.005973		1382.78	0.0067184	0.00709867	0.00727074	0.00807124	0.00891407	0.00909929	0.00852544	0.00726626	0.00536888	0.00341342
1142.67	0.0091966	0.0059052		1384.71	0.0067281	0.00710147	0.00728124	0.00805724	0.00888177	0.00910229	0.00846224	0.00719876	0.00532258	0.00338442
1143.64	0.0091922	0.0058832		1386.64	0.0067394	0.00710447	0.00728924	0.00803214	0.00883297	0.00910979	0.00838234	0.00712396	0.00527578	0.00336162
1144.6	0.0091884	0.0059157		1388.57	0.0067324	0.00709527	0.00727464	0.00800364	0.00878077	0.00903639	0.00830234	0.00705686	0.00523588	0.00335382
1145.57	0.0091874	0.0060087		1390.49	0.0067146	0.00708067	0.00724744	0.00797294	0.00872877	0.00891659	0.00823024	0.00699736	0.00520708	0.00336192
1146.53	0.0091873	0.0061585		1392.42	0.0067131	0.00707777	0.00723324	0.00793134	0.00866767	0.00887629	0.00815694	0.00693906	0.00518838	0.00338192
1147.5	0.0091887	0.0063624		1394.35	0.0067224	0.00707857	0.00722474	0.00788434	0.00860337	0.00888899	0.00808884	0.00689446	0.00518838	0.00342322
1148.46	0.0091933	0.0066259		1396.28	0.0067212	0.00706677	0.00720374	0.00784534	0.00855027	0.00885519	0.00804294	0.00688036	0.00522048	0.00350042
1149.42	0.0091976	0.0069488		1398.21	0.0067116	0.00704727	0.00717534	0.00781404	0.00851097	0.00878639	0.00802314	0.00689846	0.00529088	0.00361902
1150.39	0.009199	0.0073303		1400.14	0.006697	0.00702677	0.00714444	0.00778804	0.00848497	0.00870799	0.00803144	0.00695006	0.00540228	0.00378512
1151.35	0.0092003	0.0077842		1402.07	0.00668	0.00700867	0.00711564	0.00776774	0.00846797	0.00864909	0.00807214	0.00704616	0.00556618	0.00401332
1152.32	0.0092039	0.0083224		1403.99	0.0066713	0.00699787	0.00709954	0.00775244	0.00845807	0.00866029	0.00815164	0.00720736	0.00581348	0.00433952
1153.28	0.0092095	0.0089492		1405.92	0.0066659	0.00699117	0.00708764	0.00774654	0.00846727	0.00871059	0.00829164	0.00746726	0.00619558	0.00483172
1154.25	0.0092131	0.0096622		1407.85	0.0066584	0.00698577	0.00707274	0.00775164	0.00850547	0.00878159	0.00851724	0.00785936	0.00676648	0.00556792
1155.21	0.009212	0.0104458		1409.78	0.0066562	0.00698567	0.00706584	0.00777014	0.00857217	0.00891949	0.00883714	0.00840206	0.00756748	0.00661452
1156.17	0.0092095	0.0112616		1411.71	0.0066595	0.00699427	0.00707604	0.00780954	0.00866747	0.00912509	0.00924144	0.00908666	0.00860028	0.00798962
1157.14	0.0092088	0.0120424		1413.64	0.0066673	0.00701227	0.00710484	0.00786664	0.00878347	0.00936979	0.00968604	0.00984446	0.00976948	0.00957932
1158.1	0.0092099	0.0127046		1415.57	0.006691	0.00704077	0.00715654	0.00792224	0.00889287	0.00966579	0.0100812	0.0105263	0.0108491	0.0110806
1159.07	0.009211	0.0131711		1417.49	0.0067354	0.00707887	0.00722414	0.00795824	0.00896357	0.00998299	0.0103209	0.0109459	0.0115389	0.012067
1160.03	0.0092096	0.0133898		1419.42	0.0067644	0.00710277	0.00726564	0.00797984	0.00899317	0.0101094	0.0103454	0.0109746	0.0116019	0.0121903
1161	0.009207	0.0133463		1421.35	0.0067513	0.00709647	0.00725604	0.00799834	0.00899757	0.00993409	0.0101705	0.0106212	0.0110238	0.0114153
1161.96	0.0092074	0.013064		1423.28	0.0067298	0.00708587	0.00723564	0.00801284	0.00898457	0.00967789	0.00987194	0.010027	0.0100362	0.0100542
1162.92	0.0092124	0.0125879		1425.21	0.006727	0.00709247	0.00723974	0.00803324	0.00897657	0.00951249	0.00955784	0.00938546	0.00895598	0.00854162
1163.89	0.0092191	0.0119671		1427.14	0.0067394	0.00711437	0.00727004	0.00807434	0.00900297	0.00945859	0.00932174	0.00885276	0.00802728	0.00721212
1164.85	0.0092247	0.0112555		1429.07	0.0067631	0.00714847	0.00732464	0.00814214	0.00907597	0.00951719	0.00920624	0.00849586	0.00734938	0.00620302
1165.82	0.0092315	0.0105125		1430.99	0.00679	0.00718967	0.00739604	0.00824454	0.00920237	0.00964369	0.00922564	0.00833006	0.00693318	0.00552852
1166.78	0.0092395	0.0097862		1432.92	0.0068274	0.00724347	0.00749394	0.00838094	0.00938087	0.00987049	0.00937054	0.00834506	0.00675728	0.00515662
1167.75	0.0092454	0.0091051		1434.85	0.0068928	0.00732647	0.00764254	0.00854914	0.00961017	0.0102905	0.00961644	0.00851256	0.00678758	0.00503972
1168.71	0.0092475	0.008491		1436.78	0.0069586	0.00742437	0.00781714	0.00876964	0.00990647	0.0107498	0.00996004	0.00881696	0.00701128	0.00517202
1169.67	0.009248	0.0079616		1438.71	0.0069901	0.00750647	0.00796904	0.00903894	0.010251	0.0110211	0.0103823	0.00924426	0.00743038	0.00559352
1170.64	0.0092499	0.0075264		1440.64	0.0070103	0.00757617	0.00809884	0.00929494	0.0105703	0.01122	0.0108399	0.00978656	0.00807918	0.00637932
1171.6	0.009252	0.0071821		1442.57	0.0070432	0.00764247	0.00821804	0.00949674	0.010838	0.0115249	0.0113537	0.0104987	0.00905128	0.00763832
1172.57	0.0092508	0.0069072		1444.49	0.0070839	0.00770597	0.00833434	0.00967544	0.011111	0.0119652	0.011985	0.0114167	0.0103314	0.00929022
1173.53	0.0092446	0.0066763		1446.42	0.0071363	0.00778597	0.00848454	0.00989964	0.0114576	0.0125301	0.0126925	0.0123705	0.0115624	0.0107856
1174.5	0.0092346	0.0064693		1448.35	0.0071995	0.00789257	0.00868684	0.0101971	0.0118654	0.0130721	0.0132659	0.0129801	0.0121536	0.0113301
1175.46	0.0092233	0.0062648		1450.28	0.0072619	0.00800577	0.00889724	0.0104904	0.0122006	0.0133594	0.0134476	0.0129349	0.0117713	0.0105972
1176.42	0.0092137	0.0060501		1452.21	0.0073181	0.00809397	0.00904104	0.0106325	0.0122901	0.0133315	0.0131299	0.0122524	0.0106375	0.00902762
1177.39	0.0092048	0.005832		1454.14	0.0073699	0.00812707	0.00906104	0.0105048	0.0120231	0.0131031	0.0123757	0.0111757	0.00922318	0.00729412
1178.35	0.0091932	0.005628		1456.07	0.0073878	0.00806777	0.00890974	0.0100987	0.0114155	0.0126251	0.0113321	0.00994336	0.00785388	0.00578792
1179.32	0.009179	0.0054533		1457.99	0.0073064	0.00789027	0.00856594	0.00954864	0.0106447	0.0116565	0.0102306	0.00877646	0.00670218	0.00465702
1180.28	0.0091655	0.0053138		1459.92	0.0071532	0.00765587	0.00814304	0.00902134	0.00991927	0.0104341	0.00928114	0.00783146	0.00583838	0.00389862
1181.25	0.0091552	0.0052075		1461.85	0.0070367	0.00746587	0.00780184	0.00857344	0.00930677	0.00949519	0.00851524	0.00709766	0.00520738	0.00338152
1182.21	0.0091462	0.0051286		1463.78	0.0069856	0.00734597	0.00757504	0.00820684	0.00880587	0.00892269	0.00789914	0.00652006	0.00473778	0.00300622
1183.17	0.009137	0.0050664		1465.71	0.0069499	0.00725867	0.00740464	0.00793304	0.00842477	0.00846649	0.00743114	0.00608736	0.00440178	0.00275352
1184.14	0.0091271	0.0050082		1467.64	0.0069133	0.00718577	0.00726574	0.00773654	0.00814307	0.00805359	0.00708694	0.00577846	0.00417338	0.00260402
1185.1	0.0091168	0.0049409		1469.57	0.006912	0.00714877	0.00718554	0.00757274	0.00790867	0.00785159	0.00680914	0.00554106	0.00401128	0.00251192
1186.07	0.0091083	0.0048518		1471.49	0.0069453	0.00714507	0.00715614	0.00742244	0.00769807	0.00784679	0.00657434	0.00534856	0.00389318	0.00245442
1187.03	0.0091008	0.0047369		1473.42	0.0069583	0.00713307	0.00711554	0.00730754	0.00753857	0.00777119	0.00641374	0.00522846	0.00383898	0.00245712
1188	0.009093	0.0046027		1475.35	0.0069326	0.00709887	0.00704294	0.00724414	0.00745357	0.00754559	0.00635894	0.00521616	0.00388458	0.00255782
1188.96	0.0090882	0.0044605		1477.28	0.0069048	0.00707147	0.00698294	0.00723044	0.00744517	0.00736489	0.00642444	0.00533676	0.00406748	0.00279802
1189.92	0.0090872	0.0043195		1479.21	0.0069035	0.00707647	0.00697984	0.00727904	0.00752837	0.00738399	0.00664174	0.00563506	0.00444698	0.00325172
1190.89	0.0090872	0.004191		1481.14	0.0069323	0.00712307	0.00705514	0.00741534	0.00773077	0.00763169	0.00704144	0.00615046	0.00508188	0.00400222
1191.85	0.0090858	0.0040863		1483.07	0.0069891	0.00721517	0.00721324	0.00764574	0.00804407	0.00804409	0.00757514	0.00682756	0.00592488	0.00501432
1192.82	0.0090811	0.0040114		1484.99	0.0070707	0.00733857	0.00742104	0.00790524	0.00836147	0.00848499	0.00805484	0.00744086	0.00671428	0.00598382
1193.78	0.0090742	0.0039684		1486.92	0.0071499	0.00743647	0.00757484	0.00804234	0.00849287	0.00874749	0.00821864	0.00767446	0.00705798	0.00642862
1194.75	0.0090687	0.0039599		1488.85	0.0071739	0.00743267	0.00754444	0.00792254	0.00829967	0.00860079	0.00791824	0.00735236	0.00673228	0.00607772
1195.71	0.0090666	0.0039899		1490.78	0.0071188	0.00731007	0.00730834	0.00756834	0.00782597	0.00798689	0.00724674	0.00659646	0.00588988	0.00513932
1196.67	0.0090672	0.0040636		1492.71	0.0070391	0.00714827	0.00700084	0.00713244	0.00724897	0.00720539	0.00644514	0.00570306	0.00490638	0.00407072
1197.64	0.0090678	0.0041895		1494.64	0.0070047	0.00703577	0.00676314	0.00673564	0.00670897	0.00661659	0.00569794	0.00489146	0.00405118	0.00317012
1198.6	0.0090665	0.0043822		1496.57	0.0070034	0.00697527	0.00660624	0.00642854	0.00627397	0.00619949	0.00509434	0.00425396	0.00341268	0.00252582
1199.57	0.0090655	0.0046604		1498.49	0.0069863	0.00692507	0.00647844	0.00622794	0.00597417	0.00576329	0.00467314	0.00381986	0.00300128	0.00214202
1200.53	0.0090657	0.0050494		1500.42	0.0069639	0.00688167	0.00637844	0.00610824	0.00578277	0.00535559	0.00440484	0.00355216	0.00277048	0.00195472
1201.5	0.0090657	0.0055819		1502.35	0.0069846	0.00687407	0.00634254	0.00601614	0.00563567	0.00518329	0.00420664	0.00336336	0.00262228	0.00184102
1202.46	0.0090645	0.0062936		1504.28	0.0070716	0.00691967	0.00638304	0.00590724	0.00547767	0.00534799	0.00399704	0.00316586	0.00245688	0.00168172
1203.42	0.0090634	0.0072219		1506.21	0.0071623	0.00697247	0.00642474	0.00579484	0.00531967	0.00554339	0.00377554	0.00294886	0.00225458	0.00146732
1204.39	0.0090639	0.0083974		1508.14	0.0071654	0.00696537	0.00637524	0.00573354	0.00522267	0.00531809	0.00361574	0.00278106	0.00208288	0.00129372
1205.35	0.0090662	0.0098226		1510.07	0.0071204	0.00692687	0.00628154	0.00572014	0.00518377	0.00487179	0.00352974	0.00268246	0.00197598	0.00119652
1206.32	0.0090677	0.0114466		1511.99	0.0071082	0.00691617	0.00623104	0.00571234	0.00515397	0.00459929	0.00346854	0.00261326	0.00190638	0.00113172
1207.28	0.0090683	0.0131379		1513.92	0.0071374	0.00693987	0.00623094	0.00569754	0.00511817	0.00453149	0.00340814	0.00255036	0.00184918	0.00107272
1208.25	0.0090697	0.0146772		1515.85	0.00719	0.00698097	0.00625604	0.00567874	0.00507897	0.00456809	0.00334314	0.00248566	0.00179118	0.00101402
1209.21	0.0090684	0.015798		1517.78	0.007255	0.00702777	0.00629224	0.00565494	0.00503407	0.00464799	0.00326944	0.00241446	0.00172738	0.000951318
1210.17	0.0090641	0.0162733		1519.71	0.0073315	0.00708237	0.00633874	0.00562464	0.00498027	0.00476269	0.00318694	0.00233696	0.00166088	0.000885018
1211.14	0.0090614	0.0160088		1521.64	0.0073929	0.00713047	0.00636824	0.00560444	0.00493617	0.00478899	0.00311824	0.00227096	0.00160748	0.000835418
1212.1	0.0090602	0.0150791		1523.57	0.0074166	0.00715407	0.00635594	0.00561154	0.00492347	0.00462179	0.00308444	0.00223696	0.00158168	0.000819418
1213.07	0.0090581	0.0136846		1525.49	0.0074334	0.00717287	0.00633784	0.00563034	0.00492737	0.00441959	0.00306764	0.00222196	0.00156998	0.000818518
1214.03	0.0090575	0.0120734		1527.42	0.0074633	0.00720017	0.00633684	0.00565094	0.00493567	0.00426969	0.00305384	0.00220976	0.00155848	0.000816918
1215	0.0090604	0.0104672		1529.35	0.0075054	0.00723527	0.00635144	0.00567514	0.00494677	0.00416619	0.00304244	0.00219786	0.00154618	0.000811118
1215.96	0.009063	0.0090129		1531.28	0.0075751	0.00729197	0.00639544	0.00569184	0.00494937	0.00419069	0.00302184	0.00217856	0.00152798	0.000792518
1216.92	0.0090633	0.0077766		1533.21	0.0076591	0.00736407	0.00645464	0.00570754	0.00495117	0.00427369	0.00300074	0.00215756	0.00150928	0.000769518
1217.89	0.009064	0.0067679		1535.14	0.0077391	0.00743517	0.00650864	0.00573494	0.00496367	0.00430589	0.00299204	0.00214366	0.00149948	0.000752018
1218.85	0.0090668	0.0059682		1537.07	0.0078623	0.00753527	0.00660184	0.00575194	0.00496327	0.00449269	0.00296854	0.00211616	0.00148318	0.000718718
1219.82	0.0090697	0.0053482		1538.99	0.0080306	0.00767107	0.00673904	0.00575364	0.00494767	0.00488249	0.00292684	0.00207556	0.00145458	0.000666318
1220.78	0.0090714	0.004876		1540.92	0.0081445	0.00777497	0.00682524	0.00578974	0.00497107	0.00503299	0.00292514	0.00206926	0.00144468	0.000643118
1221.75	0.0090752	0.0045206		1542.85	0.0081815	0.00782587	0.00683644	0.00587364	0.00504377	0.00480709	0.00297644	0.00210686	0.00146528	0.000664518
1222.71	0.0090816	0.004258		1544.78	0.0082141	0.00787377	0.00684374	0.00596884	0.00512547	0.00452359	0.00303604	0.00215156	0.00149408	0.000696118
1223.67	0.0090866	0.0040752		1546.71	0.0082778	0.00794357	0.00688224	0.00605654	0.00519817	0.00434569	0.00308364	0.00218786	0.00152008	0.000720018
1224.64	0.009092	0.0039602		1548.64	0.0083748	0.00803727	0.00695164	0.00613534	0.00526097	0.00429709	0.00312074	0.00221676	0.00154298	0.000735618
1225.6	0.0091009	0.0039001		1550.57	0.0084984	0.00815377	0.00704604	0.00620854	0.00531877	0.00435569	0.00315144	0.00224106	0.00156188	0.000743618
1226.57	0.00911	0.0038854		1552.49	0.0086422	0.00828827	0.00716334	0.00627974	0.00537417	0.00449669	0.00317714	0.00226116	0.00157618	0.000745418
1227.53	0.0091183	0.0039099		1554.42	0.0088128	0.00844277	0.00731034	0.00635044	0.00542657	0.00473169	0.00319714	0.00227576	0.00158848	0.000742118
1228.5	0.009128	0.0039664		1556.35	0.0090298	0.00863107	0.00750144	0.00641164	0.00546687	0.00512849	0.00320294	0.00227776	0.00159598	0.000727518
1229.46	0.0091391	0.0040485		1558.28	0.0092672	0.00883657	0.00770724	0.00647814	0.00551087	0.00555419	0.00321184	0.00228146	0.00160778	0.000714718
1230.42	0.0091505	0.0041588		1560.21	0.0094205	0.00898627	0.00782394	0.00660294	0.00561697	0.00551699	0.00328424	0.00233916	0.00165528	0.000751418
1231.39	0.0091616	0.0043085		1562.14	0.0094907	0.00907707	0.00785554	0.00677684	0.00577657	0.00508679	0.00341094	0.00244506	0.00173028	0.000830418
1232.35	0.0091717	0.0045083		1564.07	0.0095993	0.00919537	0.00792594	0.00694184	0.00592457	0.00483539	0.00352294	0.00253736	0.00179388	0.000893818
1233.32	0.009181	0.0047707		1565.99	0.0097819	0.00937077	0.00807084	0.00708474	0.00604717	0.00487819	0.00360404	0.00260036	0.00184158	0.000929018
1234.28	0.0091903	0.0051227		1567.92	0.0100076	0.00958087	0.00825834	0.00722174	0.00616287	0.00505999	0.00367374	0.00265356	0.00188718	0.000955418
1235.25	0.0092009	0.0056002		1569.85	0.0102435	0.00980057	0.00845364	0.00737324	0.00629607	0.00521299	0.00375384	0.00271746	0.00194038	0.000990718
1236.21	0.0092126	0.0062388		1571.78	0.0104751	0.0100213	0.00863794	0.00754464	0.00645207	0.00527509	0.00385304	0.00279876	0.00200208	0.00103742
1237.17	0.0092245	0.0070814		1573.71	0.0107442	0.0102755	0.00885604	0.00771294	0.00660017	0.00545979	0.00394744	0.00287456	0.00205998	0.00107362
1238.14	0.0092366	0.0081784		1575.64	0.0110567	0.0105657	0.00911624	0.00788644	0.00674647	0.00576609	0.00404184	0.00294736	0.00211988	0.00110482
1239.1	0.0092474	0.0095634		1577.57	0.0113426	0.0108393	0.00934514	0.00810304	0.00693757	0.00585879	0.00417564	0.00305356	0.00220538	0.00117042
1240.07	0.0092551	0.0112085		1579.49	0.0116032	0.0110984	0.00954504	0.00834934	0.00715997	0.00578259	0.00433604	0.00318746	0.00230768	0.00126232
1241.03	0.009261	0.0129798		1581.42	0.0119045	0.0113937	0.00978314	0.00859654	0.00737927	0.00582219	0.00449144	0.00331976	0.00240748	0.00134562
1242	0.0092644	0.0146319		1583.35	0.0122566	0.0117312	0.0100651	0.00884804	0.00760287	0.00598479	0.00464694	0.00345176	0.00250928	0.00141992
1242.96	0.0092663	0.0158772		1585.28	0.0126408	0.0120972	0.0103745	0.00911714	0.00784467	0.00618569	0.00481614	0.00359286	0.00262258	0.00150012
1243.92	0.0092689	0.0165182		1587.21	0.0130549	0.0124911	0.0107128	0.00941274	0.00810947	0.00641259	0.00500474	0.00374846	0.00275168	0.00159372
1244.89	0.0092705	0.0165448		1589.14	0.0135033	0.0129142	0.011081	0.00973854	0.00840487	0.00666639	0.00521684	0.00392696	0.00289928	0.00170382
1245.85	0.0092693	0.0160909		1591.07	0.0139878	0.0133712	0.0114821	0.0100971	0.00873497	0.00695049	0.00545704	0.00413466	0.00306818	0.00183062
1246.82	0.009266	0.0153036		1592.99	0.0145057	0.0138659	0.0119193	0.0104894	0.00909547	0.00726839	0.00572644	0.00436666	0.00325708	0.00197162
1247.78	0.0092611	0.0142706		1594.92	0.0150587	0.0144006	0.0123956	0.0109179	0.00948497	0.00761479	0.00602404	0.00461686	0.00346018	0.00212072
1248.75	0.0092544	0.0130383		1596.85	0.0156515	0.014974	0.0129105	0.0113848	0.00990787	0.00798099	0.00634754	0.00488446	0.00367118	0.00226802
1249.71	0.0092462	0.0116645		1598.78	0.0162875	0.0155887	0.0134652	0.0118918	0.0103683	0.00837919	0.00669544	0.00517006	0.00388608	0.00240612
1250.67	0.0092391	0.010246		1600.71	0.0169678	0.0162479	0.0140651	0.0124409	0.0108679	0.00882379	0.00707044	0.00547816	0.00410878	0.00253872
1251.64	0.0092337	0.0088965		1602.64	0.0176923	0.0169498	0.0147123	0.0130345	0.0114098	0.00931069	0.00747944	0.00581516	0.00434958	0.00267832
1252.6	0.0092274	0.0077071		1604.57	0.018464	0.0176963	0.0154073	0.0136769	0.0119999	0.00983839	0.00793024	0.00618496	0.00461848	0.00283852
1253.57	0.0092204	0.0067219		1606.49	0.0192838	0.0184897	0.016151	0.0143678	0.012638	0.0104151	0.00842384	0.00658826	0.00491878	0.00302312
1254.53	0.0092122	0.0059378		1608.42	0.0201506	0.0193306	0.0169429	0.0151064	0.0133223	0.0110387	0.00896014	0.00702856	0.00525048	0.00323192
1255.5	0.0092021	0.0053287		1610.35	0.0210555	0.0202129	0.0177765	0.0158899	0.0140525	0.0116929	0.00953834	0.00750826	0.00561228	0.00346582
1256.46	0.0091949	0.0048687		1612.28	0.021995	0.021132	0.018652	0.016705	0.0148165	0.0124094	0.010147	0.00801646	0.00599638	0.00371622
1257.42	0.009194	0.004535		1614.21	0.0229855	0.0220959	0.0195858	0.0175365	0.0155943	0.0132855	0.010769	0.00853546	0.00639308	0.00396902
1258.39	0.0091945	0.0043049		1616.14	0.0240195	0.0231026	0.0205654	0.0184064	0.0164097	0.0142521	0.0114256	0.00908366	0.00681638	0.00423812
1259.35	0.0091928	0.0041597		1618.07	0.0250222	0.0240952	0.0215135	0.0193301	0.0172885	0.0150248	0.012144	0.00968646	0.00728128	0.00454792
1260.32	0.0091905	0.0040854		1619.99	0.0259699	0.0250437	0.0224115	0.0202543	0.0181766	0.0156555	0.0128784	0.0103066	0.00775608	0.00487112
1261.28	0.0091896	0.0040702		1621.92	0.0269221	0.0259902	0.0233245	0.0211506	0.0190359	0.0164281	0.0135912	0.0109094	0.00821558	0.00517482
1262.25	0.0091896	0.0041029		1623.85	0.0278612	0.0269229	0.0242378	0.022031	0.0198822	0.0172653	0.0142961	0.0115026	0.00866598	0.00546742
1263.21	0.0091907	0.0041715		1625.78	0.0287271	0.0277907	0.0250909	0.0228802	0.0207079	0.0179988	0.0149902	0.0120828	0.00910448	0.00575282
1264.17	0.0091896	0.0042656		1627.71	0.0295122	0.0285827	0.0258752	0.0236737	0.0214867	0.0186675	0.0156496	0.012632	0.00951938	0.00601872
1265.14	0.009186	0.0043807		1629.64	0.0302108	0.0292913	0.0265854	0.0243984	0.0222027	0.0192897	0.0162577	0.0131382	0.00990088	0.00625852
1266.1	0.0091863	0.0045163		1631.57	0.030819	0.0299059	0.0272157	0.0250259	0.022828	0.0199106	0.0167892	0.0135802	0.0102305	0.00645652
1267.07	0.0091907	0.0046674		1633.49	0.0313525	0.0304356	0.0277803	0.0255333	0.0233379	0.0206389	0.017225	0.0139387	0.0104932	0.00659272
1268.03	0.009192	0.0048182		1635.42	0.0317704	0.0308559	0.028241	0.0259472	0.0237615	0.0212936	0.0175931	0.0142354	0.0107035	0.00668582
1269	0.0091907	0.004947		1637.35	0.0319984	0.0311088	0.0285218	0.0262902	0.0241267	0.0215498	0.0179183	0.0144929	0.0108771	0.00676652
1269.96	0.0091914	0.0050456		1639.28	0.0320636	0.0312105	0.0286466	0.0265341	0.0244025	0.0215484	0.0181693	0.0146876	0.0109995	0.00682082
1270.92	0.0091923	0.0051282		1641.21	0.0320331	0.0312118	0.0286839	0.0266501	0.0245545	0.0215847	0.0183122	0.0147916	0.0110535	0.00682342
1271.89	0.0091923	0.0052173		1643.14	0.0319294	0.0311287	0.0286556	0.0266353	0.0245757	0.0217275	0.0183384	0.0147952	0.0110343	0.00676912
1272.85	0.0091933	0.0053351		1645.07	0.031741	0.0309538	0.0285477	0.0265012	0.0244764	0.0219056	0.0182552	0.0147021	0.0109447	0.00666692
1273.82	0.0091926	0.0055098		1646.99	0.0314217	0.030657	0.0283117	0.026278	0.0242916	0.0218724	0.0180967	0.0145433	0.0108041	0.00654452
1274.78	0.0091906	0.0057764		1648.92	0.0309996	0.030262	0.0279711	0.025985	0.0240381	0.0216345	0.0178781	0.0143361	0.0106268	0.00640712
1275.75	0.0091929	0.0061727		1650.85	0.0305681	0.0298355	0.0276196	0.0255892	0.0236746	0.0215914	0.0175581	0.0140476	0.0103951	0.00621962
1276.71	0.0091998	0.0067377		1652.78	0.0300576	0.029326	0.0271956	0.0250963	0.0232121	0.0215511	0.017152	0.0136913	0.010118	0.00600692
1277.67	0.0092056	0.0075043		1654.71	0.0293514	0.0286606	0.0265765	0.0245944	0.0227493	0.0208727	0.0167608	0.0133525	0.00985948	0.00585762
1278.64	0.0092075	0.0084946		1656.64	0.0285561	0.027927	0.0258601	0.0240953	0.0222924	0.0198637	0.0163862	0.0130322	0.00962588	0.00576442
1279.6	0.0092092	0.0097212		1658.57	0.027791	0.027203	0.0251687	0.023529	0.0217628	0.0190965	0.0159488	0.0126649	0.00937078	0.00566042
1280.57	0.0092132	0.0111723		1660.49	0.0270432	0.0264724	0.0244935	0.0228862	0.0211514	0.01856	0.0154406	0.0122447	0.00908788	0.00553442
1281.53	0.0092168	0.0127812		1662.42	0.0262668	0.025709	0.0237915	0.0222008	0.0204952	0.0180264	0.0149002	0.0118039	0.00879868	0.00540792
1282.5	0.0092177	0.0144121		1664.35	0.025447	0.0249111	0.0230464	0.0215002	0.0198216	0.0173762	0.0143557	0.011367	0.00851888	0.00529932
1283.46	0.0092204	0.0158718		1666.28	0.0246257	0.0241102	0.0222952	0.0207867	0.0191321	0.0167506	0.0138067	0.0109329	0.00824838	0.00520202
1284.42	0.009227	0.0169536		1668.21	0.023817	0.0233104	0.0215533	0.0200418	0.0184118	0.0162397	0.013239	0.0104907	0.00797888	0.00510272
1285.39	0.0092327	0.0175062		1670.14	0.0229799	0.0224831	0.0207832	0.0192827	0.0176833	0.0156571	0.0126735	0.0100599	0.00771588	0.00500882
1286.35	0.0092338	0.0174933		1672.07	0.0221252	0.0216436	0.0199954	0.0185378	0.0169733	0.0149789	0.012132	0.00965446	0.00746528	0.00492012
1287.32	0.0092331	0.0170101		1673.99	0.0212846	0.0208137	0.0192203	0.0177936	0.0162632	0.0143546	0.0115992	0.00925806	0.00722248	0.00482692
1288.28	0.0092321	0.0162474		1675.92	0.0204326	0.0199745	0.0184324	0.0170466	0.0155537	0.0136978	0.0110815	0.00887826	0.00699858	0.00475232
1289.25	0.0092317	0.0154165		1677.85	0.0195678	0.0191304	0.0176307	0.0163185	0.0148683	0.012958	0.0106004	0.00853546	0.00681308	0.00472612
1290.21	0.0092361	0.0146787		1679.78	0.0187412	0.0183187	0.0168672	0.0156006	0.0141905	0.0123451	0.0101341	0.00821336	0.00665908	0.00473792
1291.17	0.009242	0.0141226		1681.71	0.017982	0.017558	0.016171	0.0148667	0.0134945	0.0120029	0.00965154	0.00788696	0.00651948	0.00476442
1292.14	0.0092426	0.0137762		1683.64	0.0172343	0.0168058	0.0154865	0.0141178	0.0127893	0.0117215	0.00916324	0.00756376	0.00639268	0.00480962
1293.1	0.0092414	0.0136203		1685.57	0.0164118	0.016003	0.0147253	0.0134061	0.0121297	0.0110934	0.00872754	0.00728826	0.00630098	0.00490802
1294.07	0.0092426	0.0136057		1687.49	0.0155654	0.0151922	0.0139322	0.0127637	0.0115419	0.0102368	0.00836574	0.00707566	0.00625708	0.00506432
1295.03	0.0092462	0.0136649		1689.42	0.0147781	0.0144293	0.0131925	0.0121412	0.0109747	0.00953709	0.00803314	0.00690106	0.00626528	0.00528242
1296	0.0092499	0.0137192		1691.35	0.0140526	0.0137141	0.0125149	0.0115171	0.0104101	0.00904719	0.00772124	0.00677236	0.00635018	0.00560122
1296.96	0.009251	0.0136915		1693.28	0.0133953	0.0130543	0.011909	0.0108985	0.00985657	0.00879309	0.00744054	0.00669696	0.00651428	0.00601122
1297.92	0.0092494	0.0135186		1695.21	0.0127701	0.0124228	0.011342	0.0102848	0.00931457	0.00868779	0.00719924	0.00667376	0.00673588	0.00646002
1298.89	0.009246	0.0131607		1697.14	0.012136	0.0117939	0.0107709	0.00971004	0.00881637	0.00852659	0.00701874	0.00670366	0.00697798	0.00687962
1299.85	0.0092419	0.0126105		1699.07	0.0115139	0.0111852	0.0102127	0.00918334	0.00836957	0.00833409	0.00689054	0.00676786	0.00721218	0.00723752
1300.82	0.0092386	0.0118943		1700.99	0.0108806	0.0105765	0.00964234	0.00869804	0.00797287	0.00800769	0.00682384	0.00688916	0.00748418	0.00761982
1301.78	0.0092347	0.0110609		1702.92	0.0102398	0.00996947	0.00906004	0.00826824	0.00763857	0.00751489	0.00684324	0.00711216	0.00786878	0.00814762
1302.75	0.0092287	0.0101678		1704.85	0.009652	0.00940687	0.00853054	0.00786964	0.00733987	0.00715919	0.00694004	0.00745326	0.00842258	0.00889732
1303.71	0.0092212	0.0092721		1706.78	0.0091096	0.00888507	0.00805114	0.00748834	0.00707007	0.00698459	0.00713314	0.00795216	0.00920668	0.00993382
1304.67	0.0092124	0.0084168		1708.71	0.0085933	0.00839327	0.00760044	0.00714454	0.00685767	0.00688879	0.00746184	0.00865336	0.0102605	0.0112868
1305.64	0.0092047	0.0076257		1710.64	0.0081195	0.00794017	0.00719574	0.00683894	0.00670437	0.00694369	0.00794554	0.00958696	0.0116237	0.0129992
1306.6	0.0092025	0.0069216		1712.57	0.0076974	0.00753257	0.00685154	0.00656554	0.00660267	0.00723229	0.00861804	0.0108259	0.0134224	0.0152504
1307.57	0.0092037	0.0063259		1714.49	0.0073304	0.00717437	0.00657284	0.00632764	0.00655957	0.00779559	0.00954814	0.01251	0.0159001	0.0183989
1308.53	0.009202	0.0058438		1716.42	0.0069881	0.00684187	0.00633064	0.00613954	0.00660587	0.00856069	0.0108434	0.0148433	0.0194012	0.0229607
1309.5	0.0091977	0.0054685		1718.35	0.0066129	0.00649647	0.00606914	0.00603184	0.00677647	0.00926969	0.0125417	0.0178889	0.0240503	0.029174
1310.46	0.0091933	0.0051903		1720.28	0.0062137	0.00614727	0.00579174	0.00599274	0.00702897	0.00980489	0.0144166	0.0212585	0.0292796	0.0363133
1311.42	0.0091898	0.0049927		1722.21	0.0058524	0.00583577	0.00555074	0.00596014	0.00725577	0.0102958	0.0160785	0.0242726	0.0340165	0.0428614
1312.39	0.0091871	0.0048556		1724.14	0.0055406	0.00556207	0.00534584	0.00588644	0.00736907	0.010689	0.0171772	0.0262737	0.0371469	0.0471645
1313.35	0.0091845	0.0047662		1726.07	0.0052571	0.00530297	0.00514224	0.00575174	0.00732107	0.0107742	0.0174814	0.0268298	0.0379562	0.0481998
1314.32	0.0091803	0.0047205		1727.99	0.0049962	0.00505097	0.00492684	0.00554364	0.00709717	0.0105107	0.0169826	0.0259916	0.0366344	0.0463733
1315.28	0.0091734	0.0047208		1729.92	0.0047621	0.00481127	0.00470514	0.00525974	0.00671917	0.0100323	0.0159164	0.0242887	0.0341877	0.0432701
1316.25	0.009163	0.0047853		1731.85	0.0045645	0.00459437	0.00449784	0.00491804	0.00624547	0.00956239	0.0146738	0.0224837	0.0319071	0.0407506
1317.21	0.0091495	0.0049471		1733.78	0.0043614	0.00437447	0.00427724	0.00457424	0.00578117	0.00910179	0.0136928	0.0213388	0.0309609	0.0404129
1318.17	0.0091355	0.0052436		1735.71	0.0041051	0.00412297	0.00400564	0.00430604	0.00545057	0.00856319	0.0133574	0.0214606	0.0322015	0.0433693
1319.14	0.0091226	0.005716		1737.64	0.0038507	0.00388047	0.00374754	0.00411924	0.00527927	0.00826709	0.0137734	0.0229954	0.0357768	0.0496847
1320.1	0.0091113	0.0064056		1739.57	0.0036438	0.00367927	0.00355704	0.00397734	0.00521557	0.00839439	0.0147218	0.0254857	0.0407998	0.0578267
1321.07	0.0091004	0.0073383		1741.49	0.0034533	0.00349757	0.00340044	0.00386974	0.00519937	0.00860809	0.01567	0.0277597	0.0450299	0.0641695
1322.03	0.0090863	0.0084973		1743.42	0.0032658	0.00332067	0.00324754	0.00375914	0.00512177	0.00854259	0.0158778	0.028295	0.0457929	0.0647487
1323	0.0090667	0.0097862		1745.35	0.0030955	0.00315207	0.00309014	0.00358454	0.00486747	0.00805319	0.0148704	0.0262882	0.0420414	0.0585597
1323.96	0.0090447	0.0110139		1747.28	0.0029452	0.00299077	0.00291734	0.00332064	0.00440917	0.00716839	0.0127736	0.0221972	0.0349702	0.0479545
1324.92	0.0090265	0.0119301		1749.21	0.0028082	0.00283197	0.00273024	0.00299404	0.00382167	0.00606769	0.0101739	0.0172805	0.0268419	0.0363535
1325.89	0.0090119	0.0123145		1751.14	0.0026602	0.00266367	0.00252444	0.00266504	0.00323167	0.00489639	0.00770544	0.0127351	0.0195311	0.0262174
1326.85	0.0089959	0.0120762		1753.07	0.0024942	0.00248757	0.00230674	0.00238424	0.00273807	0.00380869	0.00575594	0.00921846	0.0139627	0.018609
1327.82	0.0089808	0.0112981		1754.99	0.0023443	0.00232987	0.00211584	0.00215544	0.00235707	0.00300639	0.00437444	0.00677806	0.010139	0.0134158
1328.78	0.0089699	0.0101929		1756.92	0.0022214	0.00219837	0.00196444	0.00196364	0.00206407	0.00248899	0.00342304	0.00513876	0.00759558	0.00997362
1329.75	0.0089575	0.009004		1758.85	0.002111	0.00208257	0.00183804	0.00180354	0.00184047	0.00213959	0.00276924	0.00404026	0.00590988	0.00770152
1330.71	0.0089409	0.0079266		1760.78	0.0020093	0.00197787	0.00172914	0.00166644	0.00166337	0.00190679	0.00230994	0.00328916	0.00477998	0.00618552
1331.67	0.0089255	0.0070775		1762.71	0.0019045	0.00187397	0.00162214	0.00155184	0.00152197	0.00169349	0.00197994	0.00275886	0.00399718	0.00514692
1332.64	0.0089158	0.0065078		1764.64	0.0017991	0.00177157	0.00151794	0.00145904	0.00141097	0.00148249	0.00174154	0.00238056	0.00344598	0.00442862
1333.6	0.0089091	0.0062361		1766.57	0.0017163	0.00168527	0.00143984	0.00137234	0.00131247	0.00137779	0.00155564	0.00209686	0.00304528	0.00391212
1334.57	0.0088999	0.0062614		1768.49	0.0016522	0.00161527	0.00138524	0.00128834	0.00121907	0.00137439	0.00140194	0.00187576	0.00274338	0.00352322
1335.53	0.0088868	0.0065538		1770.42	0.0015961	0.00155447	0.00134264	0.00121064	0.00113077	0.00141669	0.00127074	0.00169766	0.00250178	0.00321072
1336.5	0.0088735	0.0070394		1772.35	0.0015316	0.00148857	0.00129024	0.00114284	0.00105707	0.00140499	0.00116274	0.00154676	0.00228728	0.00292882
1337.46	0.0088636	0.0075821		1774.28	0.0014367	0.00139997	0.00120144	0.00109324	0.00101047	0.00122329	0.00108414	0.00141856	0.00208698	0.00265952
1338.42	0.0088581	0.0079998		1776.21	0.0013343	0.00130797	0.00110344	0.00105314	0.000974067	0.000989695	0.00101644	0.00129796	0.00189288	0.00239512
1339.39	0.0088538	0.0081318		1778.14	0.0012569	0.00123857	0.00103314	0.00100674	0.000926667	0.000863095	0.000939136	0.00117426	0.00170318	0.00213842
1340.35	0.0088491	0.0079068		1780.06	0.001198	0.00118487	0.000980842	0.00095434	0.000873067	0.000810895	0.000858736	0.00105706	0.00153058	0.00191182
1341.32	0.0088457	0.0073652		1781.99	0.0011426	0.00113087	0.000929442	0.00090234	0.000822967	0.000766295	0.000786236	0.000956563	0.00138808	0.00173132
1342.28	0.0088427	0.0066236		1783.92	0.0010882	0.00107367	0.000878742	0.00085294	0.000776367	0.000723295	0.000721736	0.000870463	0.00127208	0.00158512
1343.25	0.0088376	0.0058152		1785.85	0.0010335	0.00101797	0.000828442	0.00080874	0.000734567	0.000667495	0.000666836	0.000799563	0.00117478	0.00145862
1344.21	0.0088316	0.0050436		1787.78	0.000981701	0.000969772	0.000782642	0.00076734	0.000694267	0.000619695	0.000619036	0.000738663	0.00108628	0.00134072
1345.17	0.0088252	0.0043669		1789.71	0.000948201	0.000937572	0.000757142	0.00072104	0.000645567	0.000661395	0.000565636	0.000672063	0.000997077	0.00121902
1346.14	0.0088185	0.0038035		1791.64	0.000924001	0.000910672	0.000741942	0.00067264	0.000594567	0.000740895	0.000508736	0.000601463	0.000907977	0.00109592
1347.1	0.0088153	0.0033483		1793.56	0.000877301	0.000865672	0.000702242	0.00063654	0.000561467	0.000692295	0.000468436	0.000546063	0.000827777	0.000988318
1348.07	0.008814	0.0029883		1795.49	0.000814101	0.000808872	0.000643842	0.00061274	0.000542267	0.000547095	0.000443836	0.000506363	0.000760277	0.000901318
1349.03	0.0088095	0.0027109		1797.42	0.000766401	0.000762972	0.000599542	0.00058684	0.000516367	0.000465995	0.000416136	0.000466063	0.000699077	0.000823918
1350	0.0088032	0.0025042		1799.35	0.000734501	0.000729272	0.000571942	0.00055604	0.000484167	0.000462195	0.000383236	0.000424163	0.000644577	0.000757518
1350.96	0.0087976	0.0023555		1801.28	0.000699201	0.000696472	0.000542742	0.00052754	0.000457967	0.000444595	0.000356736	0.000391963	0.000601977	0.000710118
1351.92	0.0087933	0.0022545
1352.89	0.0087921	0.0021991
1353.85	0.008792	0.0021877
1354.82	0.0087892	0.0022167
1355.78	0.0087854	0.0022789
1356.75	0.0087839	0.0023578
1357.71	0.008786	0.0024266
1358.67	0.0087894	0.0024558
1359.64	0.0087901	0.0024235
1360.6	0.0087869	0.0023257
1361.57	0.0087819	0.0021797
1362.53	0.008777	0.0020125
1363.5	0.0087766	0.0018522
1364.46	0.0087811	0.0017164
1365.42	0.008786	0.0016038
1366.39	0.0087915	0.0015088
1367.35	0.0087991	0.0014331
1368.32	0.0088039	0.0013759
1369.28	0.0088027	0.0013317
1370.25	0.0087998	0.0012932
1371.21	0.0087967	0.0012584
1372.17	0.0087885	0.0012298
1373.14	0.0087772	0.0012081
1374.1	0.0087726	0.0011944
1375.07	0.0087789	0.0011875
1376.03	0.0087917	0.0011816
1376.99	0.0088042	0.0011749
1377.96	0.0088149	0.0011689
1378.92	0.0088296	0.001165
1379.89	0.0088514	0.0011638
1380.85	0.008876	0.0011648
1381.82	0.0089004	0.0011687
1382.78	0.0089283	0.0011748
1383.74	0.0089609	0.0011837
1384.71	0.0089937	0.0011978
1385.67	0.0090213	0.0012162
1386.64	0.0090424	0.0012346
1387.6	0.009067	0.0012563
1388.57	0.0090985	0.0012858
1389.53	0.0091273	0.0013171
1390.49	0.0091507	0.0013466
1391.46	0.009174	0.0013769
1392.42	0.0091962	0.001409
1393.39	0.0092136	0.0014438
1394.35	0.0092303	0.0014896
1395.32	0.0092537	0.0015546
1396.28	0.009279	0.0016313
1397.24	0.0092942	0.0017081
1398.21	0.0092965	0.001786
1399.17	0.009299	0.0018766
1400.14	0.00931	0.0019826
1401.1	0.0093168	0.0020966
1402.07	0.0093096	0.0022192
1403.03	0.0092943	0.002362
1403.99	0.0092745	0.0025376
1404.96	0.0092512	0.002761
1405.92	0.0092294	0.003047
1406.89	0.0092102	0.0034032
1407.85	0.009189	0.0038434
1408.82	0.009162	0.0043935
1409.78	0.0091316	0.005074
1410.74	0.0091058	0.0058942
1411.71	0.0090862	0.0068552
1412.67	0.0090684	0.0079504
1413.64	0.009054	0.009151
1414.6	0.0090453	0.0103967
1415.57	0.0090377	0.0115947
1416.53	0.0090299	0.0126338
1417.49	0.0090187	0.0133979
1418.46	0.0089968	0.0137878
1419.42	0.0089798	0.0137607
1420.39	0.0089851	0.0133344
1421.35	0.0089918	0.0125655
1422.32	0.0089837	0.0115395
1423.28	0.0089711	0.0103801
1424.24	0.0089606	0.009208
1425.21	0.0089493	0.0081038
1426.17	0.0089367	0.0071078
1427.14	0.0089252	0.0062312
1428.1	0.0089151	0.0054756
1429.07	0.0089049	0.0048346
1430.03	0.0088986	0.0043018
1430.99	0.0088993	0.0038708
1431.96	0.0089051	0.0035288
1432.92	0.0089137	0.003266
1433.89	0.0089264	0.0030802
1434.85	0.0089365	0.002961
1435.82	0.0089349	0.0028984
1436.78	0.0089412	0.002922
1437.74	0.0089761	0.003067
1438.71	0.009018	0.0033239
1439.67	0.0090453	0.0036916
1440.64	0.0090616	0.0042124
1441.6	0.0090731	0.0049385
1442.57	0.0090837	0.0059057
1443.53	0.0090948	0.0071069
1444.49	0.0091061	0.0084647
1445.46	0.0091184	0.0098136
1446.42	0.0091267	0.0109068
1447.39	0.0091319	0.0114881
1448.35	0.0091434	0.0114135
1449.32	0.0091578	0.0107252
1450.28	0.0091686	0.0096126
1451.24	0.0091794	0.0083062
1452.21	0.0091911	0.0070068
1453.17	0.0091998	0.0058457
1454.14	0.0092026	0.0048718
1455.1	0.0091899	0.0040741
1456.07	0.0091574	0.003419
1457.03	0.0091317	0.0029046
1457.99	0.0091374	0.0025416
1458.96	0.0091575	0.002281
1459.92	0.0091701	0.0020696
1460.89	0.0091722	0.0018936
1461.85	0.0091678	0.0017469
1462.82	0.0091593	0.0016248
1463.78	0.0091447	0.0015218
1464.74	0.0091339	0.0014416
1465.71	0.00914	0.0013961
1466.67	0.009155	0.0013774
1467.64	0.0091663	0.0013711
1468.6	0.0091721	0.0013781
1469.57	0.0091733	0.001398
1470.53	0.0091643	0.0014145
1471.49	0.0091416	0.0014191
1472.46	0.0091162	0.0014275
1473.42	0.0091074	0.0014612
1474.39	0.0091141	0.0015194
1475.35	0.0091156	0.0015855
1476.32	0.0091114	0.0016705
1477.28	0.0091142	0.001802
1478.24	0.0091205	0.0019888
1479.21	0.0091251	0.0022425
1480.17	0.0091314	0.0025897
1481.14	0.0091388	0.0030555
1482.1	0.0091472	0.0036556
1483.07	0.0091581	0.0043846
1484.03	0.0091711	0.0051882
1484.99	0.0091873	0.0059469
1485.96	0.0092043	0.0065061
1486.92	0.0092186	0.0067372
1487.89	0.009236	0.0065904
1488.85	0.0092579	0.0061159
1489.82	0.0092815	0.005434
1490.78	0.0093129	0.0046887
1491.74	0.0093557	0.0039922
1492.71	0.0094015	0.0033888
1493.67	0.0094438	0.0028845
1494.64	0.0094767	0.0024698
1495.6	0.0095012	0.0021285
1496.57	0.0095357	0.0018679
1497.53	0.0095815	0.001692
1498.49	0.0096233	0.0015756
1499.46	0.0096654	0.001511
1500.42	0.0097142	0.001498
1501.39	0.0097631	0.0015137
1502.35	0.0098108	0.0015285
1503.32	0.0098558	0.0015092
1504.28	0.0098882	0.0014247
1505.24	0.0099067	0.0012762
1506.21	0.0099334	0.0011123
1507.17	0.0099962	0.0009913
1508.14	0.0100901	0.0009234
1509.1	0.0101857	0.0008787
1510.07	0.0102704	0.0008374
1511.03	0.0103459	0.0007981
1511.99	0.0104171	0.0007612
1512.96	0.010494	0.0007299
1513.92	0.0105752	0.0007018
1514.89	0.0106517	0.0006692
1515.85	0.0107198	0.0006327
1516.82	0.0107829	0.0005989
1517.78	0.0108483	0.0005788
1518.74	0.0109071	0.0005655
1519.71	0.0109396	0.000534
1520.67	0.0109624	0.0004891
1521.64	0.0110154	0.0004665
1522.6	0.0111009	0.0004753
1523.57	0.0111886	0.00049
1524.53	0.0112652	0.0004912
1525.49	0.0113456	0.0004842
1526.46	0.011439	0.0004828
1527.42	0.0115367	0.0004844
1528.39	0.0116372	0.0004829
1529.35	0.0117466	0.0004817
1530.32	0.0118569	0.0004784
1531.28	0.0119608	0.0004679
1532.24	0.0120624	0.0004469
1533.21	0.0121714	0.0004204
1534.17	0.0123015	0.0004056
1535.14	0.0124487	0.0004061
1536.1	0.0125948	0.0004056
1537.07	0.0127223	0.0003884
1538.03	0.0128197	0.0003439
1538.99	0.0129108	0.000288
1539.96	0.0130361	0.000262
1540.92	0.0131838	0.0002662
1541.89	0.0133245	0.0002724
1542.85	0.0134607	0.0002807
1543.82	0.0135837	0.0002878
1544.78	0.0136847	0.0002835
1545.74	0.0137801	0.0002786
1546.71	0.01387	0.0002788
1547.67	0.0139372	0.0002751
1548.64	0.0139755	0.0002635
1549.6	0.0139934	0.0002503
1550.57	0.0140055	0.0002434
1551.53	0.0140135	0.0002398
1552.49	0.0140035	0.0002271
1553.46	0.0139722	0.0002027
1554.42	0.0139419	0.0001867
1555.39	0.0139246	0.0001917
1556.35	0.0138929	0.0001889
1557.32	0.0138316	0.0001545
1558.28	0.0137721	0.0001149
1559.24	0.0137458	0.0001022
1560.21	0.0137576	0.0001227
1561.17	0.0137997	0.0001628
1562.14	0.0138412	0.0001934
1563.1	0.0138629	0.0002022
1564.07	0.0138774	0.0002011
1565.03	0.0139017	0.0001999
1565.99	0.0139388	0.0001996
1566.96	0.0139793	0.0001985
1567.92	0.0140152	0.0001904
1568.89	0.0140514	0.0001727
1569.85	0.0141064	0.0001621
1570.82	0.014186	0.000173
1571.78	0.0142722	0.0001914
1572.74	0.0143551	0.0002011
1573.71	0.014435	0.0001988
1574.67	0.0145033	0.0001774
1575.64	0.0145686	0.0001438
1576.6	0.0146741	0.0001372
1577.57	0.014819	0.0001662
1578.53	0.0149593	0.0001932
1579.49	0.0150898	0.0002047
1580.46	0.0152244	0.0002094
1581.42	0.015364	0.0002148
1582.39	0.0155081	0.0002235
1583.35	0.0156622	0.0002326
1584.32	0.0158287	0.000242
1585.28	0.0160034	0.0002518
1586.24	0.0161852	0.0002617
1587.21	0.0163762	0.0002753
1588.17	0.016578	0.0002954
1589.14	0.0167887	0.0003188
1590.1	0.0170113	0.0003425
1591.07	0.0172483	0.0003696
1592.03	0.0174965	0.0004041
1592.99	0.0177525	0.0004454
1593.96	0.0180184	0.0004863
1594.92	0.0182974	0.0005177
1595.89	0.018588	0.0005391
1596.85	0.018893	0.0005545
1597.82	0.0192114	0.0005634
1598.78	0.0195399	0.0005639
1599.74	0.0198787	0.0005574
1600.71	0.0202296	0.0005442
1601.67	0.0205964	0.0005251
1602.64	0.0209801	0.0005065
1603.6	0.0213791	0.0004951
1604.57	0.0217892	0.0004923
1605.53	0.0222093	0.0004917
1606.49	0.0226423	0.0004878
1607.46	0.0230899	0.000484
1608.42	0.0235523	0.0004847
1609.39	0.0240303	0.0004889
1610.35	0.0245259	0.0004964
1611.32	0.0250318	0.000507
1612.28	0.0255437	0.0005196
1613.24	0.0260635	0.0005315
1614.21	0.0265864	0.0005379
1615.17	0.0270942	0.0005305
1616.14	0.0276014	0.0005143
1617.1	0.0281546	0.0005231
1618.07	0.0287352	0.0005645
1619.03	0.0293002	0.0006053
1619.99	0.0298491	0.0006346
1620.96	0.0303895	0.0006583
1621.92	0.0309187	0.0006771
1622.89	0.0314427	0.0006959
1623.85	0.0319768	0.0007282
1624.82	0.0325078	0.0007784
1625.78	0.0330105	0.0008327
1626.74	0.0334827	0.0008799
1627.71	0.0339379	0.0009251
1628.67	0.0343823	0.0009796
1629.64	0.0348037	0.0010394
1630.6	0.035189	0.0010978
1631.57	0.035537	0.001156
1632.53	0.0358533	0.00121
1633.49	0.0361278	0.0012453
1634.46	0.0363505	0.0012531
1635.42	0.0365495	0.0012581
1636.39	0.0367531	0.0012894
1637.35	0.0369369	0.0013275
1638.32	0.037074	0.0013476
1639.28	0.0371713	0.0013538
1640.24	0.0372385	0.0013537
1641.21	0.0372788	0.0013514
1642.17	0.0372893	0.0013509
1643.14	0.037272	0.0013558
1644.1	0.037225	0.0013617
1645.07	0.0371382	0.0013559
1646.03	0.0370261	0.0013493
1646.99	0.036913	0.001366
1647.96	0.036796	0.0014019
1648.92	0.0366581	0.0014407
1649.89	0.0364879	0.0014726
1650.85	0.0362666	0.0014814
1651.82	0.0359745	0.0014578
1652.78	0.0356416	0.0014439
1653.74	0.0353393	0.0014973
1654.71	0.0350641	0.0015972
1655.67	0.0347458	0.0016955
1656.64	0.0343609	0.0017853
1657.6	0.0339238	0.0018777
1658.57	0.0334479	0.0019745
1659.53	0.0329416	0.0020703
1660.49	0.0324094	0.0021603
1661.46	0.0318566	0.002242
1662.42	0.0312863	0.0023242
1663.39	0.030719	0.0024197
1664.35	0.0301672	0.0025225
1665.32	0.029618	0.0026194
1666.28	0.0290638	0.0027106
1667.24	0.0285072	0.002791
1668.21	0.0279472	0.0028507
1669.17	0.0273905	0.0029026
1670.14	0.0268592	0.0029609
1671.1	0.0263482	0.0030112
1672.07	0.0258391	0.0030413
1673.03	0.0253296	0.0030539
1673.99	0.0248116	0.0030437
1674.96	0.0242855	0.0030226
1675.92	0.0237834	0.003027
1676.89	0.023316	0.0030584
1677.85	0.022848	0.0030947
1678.82	0.0223648	0.0031402
1679.78	0.0218783	0.0032113
1680.74	0.0214006	0.0033099
1681.71	0.0209306	0.0034252
1682.67	0.0204479	0.003538
1683.64	0.019942	0.0036395
1684.6	0.0194393	0.0037606
1685.57	0.0189936	0.0039291
1686.53	0.0185941	0.0041089
1687.49	0.0181822	0.004271
1688.46	0.0177514	0.0044434
1689.42	0.0173253	0.0046595
1690.39	0.0169111	0.0049325
1691.35	0.0165049	0.0052626
1692.32	0.0161036	0.0056383
1693.28	0.0157082	0.0060359
1694.24	0.0153108	0.0064077
1695.21	0.0148991	0.0067309
1696.17	0.0145093	0.0070251
1697.14	0.0141827	0.0072751
1698.1	0.0138709	0.0074323
1699.07	0.0135206	0.0074971
1700.03	0.0131534	0.0075455
1700.99	0.0128354	0.0076716
1701.96	0.012573	0.0078851
1702.92	0.0123071	0.008151
1703.89	0.0120175	0.0084882
1704.85	0.011726	0.0089288
1705.82	0.0114476	0.0094734
1706.78	0.0111847	0.0101097
1707.74	0.0109348	0.0108142
1708.71	0.0106904	0.0115628
1709.67	0.0104468	0.0123538
1710.64	0.0102096	0.0132126
1711.6	0.0099805	0.0141809
1712.57	0.009756	0.0153157
1713.53	0.0095291	0.0166898
1714.49	0.0093031	0.0184108
1715.46	0.0090888	0.0205696
1716.42	0.0088767	0.0232392
1717.39	0.0086646	0.0266129
1718.35	0.0084811	0.0307651
1719.32	0.0083293	0.0354846
1720.28	0.0081781	0.0405734
1721.24	0.0080179	0.0457667
1722.21	0.0078554	0.0506002
1723.17	0.0076933	0.0545582
1724.14	0.0075362	0.0572211
1725.1	0.0073878	0.0583876
1726.07	0.0072473	0.0581121
1727.03	0.0071092	0.0566994
1727.99	0.0069721	0.0546023
1728.96	0.0068376	0.0522957
1729.92	0.0067071	0.0501954
1730.89	0.0065823	0.0486449
1731.85	0.0064535	0.0478831
1732.82	0.0063095	0.0480646
1733.78	0.006166	0.0494359
1734.74	0.0060588	0.0522702
1735.71	0.005987	0.0566536
1736.67	0.0059143	0.0626657
1737.64	0.0058239	0.0703589
1738.6	0.0057184	0.0793419
1739.57	0.0056102	0.0887199
1740.53	0.0055197	0.0969791
1741.49	0.0054432	0.10236
1742.46	0.0053608	0.103863
1743.42	0.005273	0.101363
1744.39	0.0051901	0.0954763
1745.35	0.0051113	0.0872863
1746.32	0.005034	0.0778405
1747.28	0.0049602	0.0680199
1748.24	0.0048928	0.0584662
1749.21	0.0048292	0.049651
1750.17	0.0047579	0.0418548
1751.14	0.0046819	0.0350533
1752.1	0.0046247	0.0292919
1753.07	0.0045852	0.0246256
1754.03	0.0045387	0.0208455
1754.99	0.0044791	0.0177612
1755.96	0.0044139	0.015262
1756.92	0.0043545	0.0132387
1757.89	0.0043071	0.0116196
1758.85	0.0042631	0.0103294
1759.82	0.0042138	0.0092831
1760.78	0.0041544	0.0084161
1761.74	0.0040935	0.0076909
1762.71	0.0040468	0.0070995
1763.67	0.004011	0.0066237
1764.64	0.0039732	0.0062243
1765.6	0.0039301	0.0058867
1766.57	0.0038797	0.0056032
1767.53	0.0038251	0.0053605
1768.49	0.0037819	0.0051563
1769.46	0.0037514	0.0049815
1770.42	0.003714	0.0048092
1771.39	0.0036611	0.0046167
1772.35	0.0036094	0.0044105
1773.31	0.003583	0.004211
1774.28	0.0035718	0.0040171
1775.24	0.0035492	0.0038119
1776.21	0.0035184	0.0035979
1777.17	0.0034882	0.0033908
1778.14	0.0034546	0.0031957
1779.1	0.0034182	0.0030179
1780.06	0.0033848	0.002861
1781.03	0.0033571	0.0027268
1781.99	0.0033322	0.002615
1782.96	0.003304	0.0025174
1783.92	0.0032723	0.0024233
1784.89	0.0032444	0.0023293
1785.85	0.0032235	0.0022421
1786.81	0.0032033	0.0021591
1787.78	0.0031805	0.0020735
1788.74	0.0031553	0.0019841
1789.71	0.0031256	0.0018922
1790.67	0.0030917	0.0018004
1791.64	0.0030576	0.0017043
1792.6	0.0030319	0.0016101
1793.56	0.003021	0.0015345
1794.53	0.0030132	0.0014733
1795.49	0.0029972	0.0014113
1796.46	0.0029791	0.0013509
1797.42	0.0029625	0.0012991
1798.39	0.0029403	0.0012534
1799.35	0.0029133	0.0012138
1800.31	0.0028918	0.0011816

## Sheet: Proteins in Cyr50%
Structural Properties and Stability of Proteins in Dihydroxylevoglucosenone/Water Mixtures
	y_Frequency	Cyrene0%	Cyrene50%			y_Frequency	Cyrene0%	Cyrene50%			y_Frequency	Cyrene0%	Cyrene50%			y_Frequency	Cyrene0%	Cyrene50%
BSA	1300.82	0.00124644	0.000680185		Ferritin	1300.75	0.000689631	0.00115621		Hemoglobin	1300.82	0.000273233	0.000226438		RNase	1300.82	0.000481108	0.000353403
	1301.78	0.00124676	0.000668516			1301.71	0.000693919	0.00116388			1301.78	0.000273819	0.000224047			1301.78	0.000482588	0.000358807
	1302.75	0.00124578	0.000657779			1302.67	0.000694723	0.0011698			1302.75	0.000274493	0.000221611			1302.75	0.000484158	0.000364672
	1303.71	0.0012436	0.000648548			1303.64	0.000695125	0.00117305			1303.71	0.000275214	0.000219197			1303.71	0.00048586	0.000370847
	1304.67	0.00124039	0.000641329			1304.6	0.000696733	0.0011756			1304.67	0.000275976	0.000216865			1304.67	0.000487892	0.000377131
	1305.64	0.00123635	0.000636596			1305.57	0.000698944	0.00117557			1305.64	0.000276777	0.000214711			1305.64	0.000490559	0.00038337
	1306.6	0.00123167	0.00063477			1306.53	0.000701557	0.00116869			1306.6	0.000277565	0.000212876			1306.6	0.000494099	0.000389482
	1307.57	0.00122654	0.000636166			1307.5	0.00070417	0.0011521			1307.57	0.000278229	0.000211501			1307.57	0.000498481	0.000395428
	1308.53	0.00122111	0.000640894			1308.46	0.000704773	0.00112829			1308.53	0.00027865	0.000210686			1308.53	0.000503385	0.000401165
	1309.5	0.00121552	0.000648755			1309.42	0.000702562	0.00110092			1309.5	0.000278757	0.000210478			1309.5	0.000508387	0.000406602
	1310.46	0.00120982	0.000659203			1310.39	0.000699346	0.00107002			1310.46	0.000278509	0.00021087			1310.46	0.000513133	0.000411591
	1311.42	0.001204	0.000671386			1311.35	0.000697604	0.00103669			1311.42	0.000277879	0.00021177			1311.42	0.000517312	0.000415941
	1312.39	0.00119792	0.000684213			1312.32	0.000697403	0.00100683			1312.39	0.000276879	0.000213014			1312.39	0.000520569	0.000419463
	1313.35	0.00119138	0.000696443			1313.28	0.000695996	0.000982692			1313.35	0.000275566	0.000214408			1313.35	0.000522573	0.000422025
	1314.32	0.00118406	0.000706812			1314.25	0.00069144	0.000962439			1314.32	0.000274006	0.000215769			1314.32	0.000523199	0.000423538
	1315.28	0.00117563	0.00071418			1315.21	0.000684606	0.000944153			1315.28	0.000272239	0.000216942			1315.28	0.000522581	0.000423881
	1316.25	0.00116578	0.000717664			1316.17	0.000676231	0.000928267			1316.25	0.00027027	0.000217794			1316.25	0.000521003	0.000422845
	1317.21	0.00115433	0.000716751			1317.14	0.000665578	0.000914236			1317.21	0.000268085	0.000218191			1317.21	0.000518791	0.000420173
	1318.17	0.00114124	0.000711301			1318.1	0.000654121	0.00090068			1318.17	0.000265686	0.00021803			1318.17	0.000516226	0.000415656
	1319.14	0.00112664	0.000701394			1319.07	0.000643937	0.000888673			1319.14	0.000263108	0.000217263			1319.14	0.000513486	0.000409246
	1320.1	0.00111084	0.000687215			1320.03	0.000633619	0.000882062			1320.1	0.000260399	0.000215901			1320.1	0.00051063	0.000401121
	1321.07	0.0010941	0.000669061			1321	0.000621425	0.000883157			1321.07	0.00025761	0.000213984			1321.07	0.000507644	0.00039166
	1322.03	0.00107662	0.000647431			1321.96	0.000609164	0.000888598			1322.03	0.000254815	0.000211565			1322.03	0.000504496	0.000381372
	1323	0.00105852	0.000623042			1322.92	0.000597908	0.000894939			1323	0.000252097	0.000208718			1323	0.000501155	0.000370809
	1323.96	0.00103988	0.000596771			1323.89	0.000585915	0.00090042			1323.96	0.000249511	0.000205572			1323.96	0.000497628	0.000360525
	1324.92	0.00102083	0.000569594			1324.85	0.000572917	0.000907081			1324.92	0.00024705	0.000202293			1324.92	0.000494053	0.000351114
	1325.89	0.00100157	0.000542527			1325.82	0.000560723	0.000914816			1325.89	0.00024466	0.000199032			1325.89	0.000490693	0.000343261
	1326.85	0.000982388	0.000516508			1326.78	0.000550204	0.000919421			1326.85	0.000242274	0.000195911			1326.85	0.000487816	0.000337658
	1327.82	0.000963599	0.000492251			1327.74	0.000540556	0.000919453			1327.82	0.000239818	0.000193045			1327.82	0.000485539	0.000334804
	1328.78	0.000945516	0.000470136			1328.71	0.000530707	0.000917631			1328.78	0.000237216	0.00019052			1328.78	0.000483801	0.000334831
	1329.75	0.00092839	0.000450161			1329.67	0.000521662	0.000915246			1329.75	0.000234406	0.000188326			1329.75	0.000482428	0.000337435
	1330.71	0.000912358	0.000431992			1330.64	0.000515163	0.000910167			1330.71	0.000231365	0.000186366			1330.71	0.000481241	0.000341952
	1331.67	0.000897394	0.000415082			1331.6	0.000510741	0.000903788			1331.67	0.000228127	0.000184534			1331.67	0.000480166	0.000347549
	1332.64	0.000883336	0.000398751			1332.57	0.000508128	0.000899498			1332.64	0.000224761	0.000182756			1332.64	0.000479246	0.000353452
	1333.6	0.000870011	0.00038223			1333.53	0.000506654	0.000902138			1333.6	0.00022134	0.000180983			1333.6	0.000478554	0.000359083
	1334.57	0.000857338	0.000364782			1334.49	0.00050451	0.000913725			1334.57	0.000217919	0.000179151			1334.57	0.000478149	0.00036403
	1335.53	0.000845348	0.000345937			1335.46	0.000500088	0.000933036			1335.53	0.000214559	0.00017719			1335.53	0.000478062	0.000367985
	1336.5	0.000834107	0.000325732			1336.42	0.000495063	0.000959292			1336.5	0.000211329	0.000175039			1336.5	0.000478292	0.000370785
	1337.46	0.00082364	0.000304845			1337.39	0.000492048	0.000992139			1337.46	0.000208295	0.000172662			1337.46	0.000478784	0.000372482
	1338.42	0.000813934	0.000284603			1338.35	0.000491579	0.00102672			1338.42	0.000205522	0.000170046			1338.42	0.000479384	0.000373353
	1339.39	0.000804982	0.000266797			1339.32	0.000492048	0.00105276			1339.39	0.000203061	0.000167207			1339.39	0.000479848	0.000373815
	1340.35	0.000796782	0.000253286			1340.28	0.00049178	0.0010623			1340.35	0.000200916	0.000164204			1340.35	0.000479969	0.000374298
	1341.32	0.000789295	0.000245534			1341.24	0.000489435	0.00105084			1341.32	0.000199051	0.000161129			1341.32	0.000479701	0.000375179
	1342.28	0.000782432	0.000244314			1342.21	0.000485348	0.00101857			1342.28	0.000197429	0.000158069			1342.28	0.000479146	0.000376777
	1343.25	0.000776076	0.000249628			1343.17	0.000481529	0.000971969			1343.25	0.000196012	0.000155106			1343.25	0.000478435	0.000379334
	1344.21	0.000770128	0.000260749			1344.14	0.000480189	0.000921469			1344.21	0.000194756	0.00015234			1344.21	0.000477639	0.000382948
	1345.17	0.000764551	0.000276356			1345.1	0.000481261	0.000874818			1345.17	0.000193603	0.000149887			1345.17	0.000476834	0.000387487
	1346.14	0.000759401	0.000294786			1346.07	0.000481663	0.0008358			1346.14	0.000192512	0.000147853			1346.14	0.000476164	0.000392622
	1347.1	0.0007548	0.000314362			1347.03	0.000479318	0.000804392			1347.1	0.00019148	0.000146317			1347.1	0.00047581	0.000397947
	1348.07	0.000750891	0.000333669			1347.99	0.000476102	0.000778704			1348.07	0.000190554	0.000145309			1348.07	0.000475873	0.000403097
	1349.03	0.000747795	0.000351666			1348.96	0.00047436	0.000756705			1349.03	0.000189773	0.000144814			1349.03	0.000476258	0.000407813
	1350	0.00074559	0.000367668			1349.92	0.000474226	0.000736699			1350	0.000189095	0.000144762			1350	0.000476717	0.000411942
	1350.96	0.000744312	0.000381325			1350.89	0.000474896	0.000719601			1350.96	0.000188375	0.000145073			1350.96	0.000477031	0.000415407
	1351.92	0.000743974	0.000392582			1351.85	0.000475767	0.000707734			1351.92	0.000187435	0.00014571			1351.92	0.000477132	0.000418196
	1352.89	0.00074456	0.000401622			1352.81	0.000476169	0.000702214			1352.89	0.000186183	0.000146656			1352.89	0.000477086	0.000420373
	1353.85	0.000745999	0.000408771			1353.78	0.000476303	0.000701008			1353.85	0.000184663	0.000147826			1353.85	0.000477049	0.000422048
	1354.82	0.000748124	0.000414362			1354.74	0.000476906	0.000698455			1354.82	0.000183025	0.000149045			1354.82	0.00047719	0.000423337
	1355.78	0.000750687	0.00041865			1355.71	0.00047771	0.000695591			1355.78	0.000181458	0.000150142			1355.78	0.000477599	0.000424325
	1356.75	0.000753435	0.000421848			1356.67	0.000478782	0.000696639			1356.75	0.000180128	0.00015103			1356.75	0.000478224	0.000425068
	1357.71	0.000756196	0.000424233			1357.64	0.000481596	0.000701721			1357.71	0.000179152	0.000151718			1357.71	0.000478949	0.000425634
	1358.67	0.000758919	0.00042625			1358.6	0.000485482	0.000704763			1358.67	0.000178609	0.000152268			1358.67	0.000479707	0.000426155
	1359.64	0.000761646	0.000428551			1359.56	0.000487291	0.000701764			1359.64	0.000178567	0.000152779			1359.64	0.000480573	0.000426823
	1360.6	0.000764479	0.000431939			1360.53	0.000486822	0.000695854			1360.6	0.000179067	0.000153377			1360.6	0.000481813	0.000427829
	1361.57	0.000767547	0.000437181			1361.49	0.000486889	0.000693774			1361.57	0.000180092	0.000154199			1361.57	0.000483818	0.000429333
	1362.53	0.000770957	0.000444738			1362.46	0.000489234	0.000698332			1362.53	0.000181573	0.000155352			1362.53	0.000486913	0.000431477
	1363.5	0.000774715	0.000454583			1363.42	0.000494125	0.000705147			1363.5	0.00018343	0.000156874			1363.5	0.000491191	0.000434366
	1364.46	0.000778672	0.000466191			1364.39	0.00050183	0.000709614			1364.46	0.000185592	0.000158723			1364.46	0.000496478	0.000438006
	1365.42	0.000782524	0.000478703			1365.35	0.000512081	0.000713047			1365.42	0.000187982	0.000160784			1365.42	0.000502411	0.000442274
	1366.39	0.00078592	0.000491115			1366.31	0.000523002	0.00071806			1366.39	0.000190527	0.000162913			1366.39	0.000508546	0.000446945
	1367.35	0.000788583	0.00050248			1367.28	0.000531444	0.000719865			1367.35	0.000193178	0.000164958			1367.35	0.000514447	0.000451757
	1368.32	0.000790418	0.000512092			1368.24	0.000534459	0.000716347			1368.32	0.000195904	0.000166752			1368.32	0.000519778	0.000456467
	1369.28	0.000791574	0.000519672			1369.21	0.000532315	0.000711181			1369.28	0.000198695	0.00016816			1369.28	0.000524365	0.00046089
	1370.25	0.000792458	0.000525461			1370.17	0.000528362	0.000708151			1370.25	0.000201568	0.000169154			1370.25	0.000528183	0.000464917
	1371.21	0.000793671	0.000530178			1371.14	0.00052528	0.000707069			1371.21	0.000204584	0.000169852			1371.21	0.00053128	0.000468525
	1372.17	0.000795917	0.000534881			1372.1	0.000523873	0.000706148			1372.17	0.000207857	0.000170485			1372.17	0.00053373	0.000471767
	1373.14	0.00079992	0.000540807			1373.06	0.000522332	0.000704332			1373.14	0.000211536	0.000171347			1373.14	0.000535642	0.00047475
	1374.1	0.000806373	0.000549151			1374.03	0.000520925	0.000703962			1374.1	0.000215733	0.000172726			1374.1	0.000537158	0.000477582
	1375.07	0.00081589	0.000560828			1374.99	0.0005226	0.000707528			1375.07	0.000220462	0.000174833			1375.07	0.000538408	0.00048032
	1376.03	0.000828991	0.00057635			1375.96	0.000528496	0.000713792			1376.03	0.000225657	0.000177741			1376.03	0.00053947	0.000482943
	1376.99	0.000846095	0.000595846			1376.92	0.000536938	0.000720111			1376.99	0.000231246	0.000181418			1376.99	0.000540403	0.000485374
	1377.96	0.00086751	0.000619197			1377.88	0.000546385	0.000725229			1377.96	0.000237201	0.000185793			1377.96	0.000541294	0.000487529
	1378.92	0.000893376	0.000646162			1378.85	0.00055677	0.000733078			1378.92	0.000243542	0.000190776			1378.92	0.000542248	0.000489344
	1379.89	0.0009236	0.000676416			1379.81	0.0005695	0.000747104			1379.89	0.000250297	0.000196252			1379.89	0.000543331	0.000490764
	1380.85	0.000957858	0.000709506			1380.78	0.000586853	0.000764856			1380.85	0.000257459	0.000202073			1380.85	0.000544539	0.000491768
	1381.82	0.000995672	0.000744878			1381.74	0.000608829	0.000783009			1381.82	0.000264948	0.000208075			1381.82	0.000545813	0.000492415
	1382.78	0.00103648	0.000781943			1382.71	0.000631475	0.000801398			1382.78	0.000272608	0.000214077			1382.78	0.000547077	0.00049285
	1383.74	0.00107965	0.000820121			1383.67	0.000651039	0.000821757			1383.74	0.000280271	0.000219879			1383.74	0.000548303	0.000493266
	1384.71	0.00112456	0.000858887			1384.63	0.000668057	0.000842665			1384.71	0.00028783	0.000225291			1384.71	0.000549554	0.000493812
	1385.67	0.00117057	0.00089784			1385.6	0.000684204	0.0008584			1385.67	0.000295294	0.000230202			1385.67	0.00055094	0.000494538
	1386.64	0.00121715	0.000936715			1386.56	0.000700217	0.000864038			1386.64	0.000302768	0.000234609			1386.64	0.000552536	0.000495459
	1387.6	0.0012638	0.00097528			1387.53	0.000716967	0.000865184			1387.6	0.000310349	0.000238559			1387.6	0.000554368	0.000496645
	1388.57	0.00130996	0.00101315			1388.49	0.000733516	0.000870589			1388.57	0.000318018	0.000242076			1388.57	0.000556401	0.00049814
	1389.53	0.00135505	0.00104977			1389.46	0.000746782	0.000879427			1389.53	0.000325636	0.000245117			1389.53	0.000558523	0.000499849
	1390.49	0.0013985	0.00108454			1390.42	0.00075643	0.000886183			1390.49	0.00033302	0.000247617			1390.49	0.000560596	0.000501566
	1391.46	0.0014398	0.00111702			1391.38	0.000764403	0.000889532			1391.46	0.000339983	0.000249552			1391.46	0.000562548	0.000503111
	1392.42	0.00147854	0.00114692			1392.35	0.000771773	0.000889307			1392.42	0.000346339	0.000250936			1392.42	0.00056438	0.000504418
	1393.39	0.00151434	0.00117409			1393.31	0.000778071	0.00088623			1393.39	0.000351908	0.000251771			1393.39	0.000566092	0.000505571
	1394.35	0.00154681	0.00119848			1394.28	0.000782761	0.000885783			1394.35	0.000356522	0.00025201			1394.35	0.000567679	0.000506765
	1395.32	0.00157554	0.00121991			1395.24	0.000785173	0.000891733			1395.32	0.000359992	0.000251574			1395.32	0.00056921	0.000508182
	1396.28	0.00160002	0.001238			1396.21	0.000784637	0.000897502			1396.28	0.000362141	0.000250381			1396.28	0.000570849	0.000509872
	1397.24	0.0016197	0.0012522			1397.17	0.000782225	0.000895048			1397.24	0.0003629	0.000248406			1397.24	0.000572792	0.000511777
	1398.21	0.00163401	0.00126204			1398.13	0.00078055	0.000886256			1398.21	0.000362362	0.000245751			1398.21	0.000575146	0.00051382
	1399.17	0.00164242	0.00126715			1399.1	0.000779813	0.000878246			1399.17	0.000360707	0.000242622			1399.17	0.000577806	0.0005159
	1400.14	0.00164457	0.00126718			1400.06	0.000778674	0.000875885			1400.14	0.00035808	0.000239221			1400.14	0.000580443	0.000517838
	1401.1	0.00164029	0.00126174			1401.03	0.000775525	0.000878423			1401.1	0.000354541	0.000235691			1401.1	0.000582658	0.000519341
	1402.07	0.00162966	0.00125057			1401.99	0.000770969	0.000879618			1402.07	0.000350095	0.000232135			1402.07	0.000584188	0.000520063
	1403.03	0.00161305	0.00123384			1402.95	0.000765006	0.000875197			1403.03	0.000344776	0.000228668			1403.03	0.000584983	0.000519676
	1403.99	0.00159103	0.00121211			1403.92	0.000756028	0.000865288			1403.99	0.000338722	0.000225408			1403.99	0.000585128	0.000517914
	1404.96	0.00156438	0.00118627			1404.88	0.000744035	0.000854819			1404.96	0.000332137	0.00022246			1404.96	0.000584745	0.000514586
	1405.92	0.00153403	0.00115724			1405.85	0.000733047	0.00084875			1405.92	0.000325201	0.00021989			1405.92	0.000583916	0.000509578
	1406.89	0.00150103	0.00112588			1406.81	0.000725275	0.000849129			1406.89	0.000318028	0.000217688			1406.89	0.000582618	0.000502792
	1407.85	0.00146644	0.00109298			1407.78	0.000718374	0.000851919			1407.85	0.000310738	0.000215768			1407.85	0.000580766	0.000494153
	1408.82	0.00143133	0.0010593			1408.74	0.000710535	0.00085239			1408.82	0.000303487	0.000214013			1408.82	0.00057831	0.000483662
	1409.78	0.00139667	0.00102547			1409.7	0.000702897	0.000847844			1409.78	0.000296432	0.00021231			1409.78	0.000575291	0.000471428
	1410.74	0.00136323	0.000991977			1410.67	0.000696599	0.000844533			1410.74	0.000289685	0.000210578			1410.74	0.000571797	0.000457663
	1411.71	0.00133157	0.000959063			1411.63	0.000690636	0.000849032			1411.71	0.000283314	0.000208771			1411.71	0.000567958	0.000442683
	1412.67	0.00130196	0.000926771			1412.6	0.000683936	0.000860094			1412.67	0.00027737	0.000206847			1412.67	0.000563913	0.0004269
	1413.64	0.0012745	0.000895007			1413.56	0.000676432	0.000871566			1413.64	0.000271897	0.000204764			1413.64	0.000559714	0.000410814
	1414.6	0.00124906	0.000863665			1414.53	0.000669196	0.000878647			1414.6	0.000266936	0.000202557			1414.6	0.00055529	0.000394966
	1415.57	0.00122539	0.000832772			1415.49	0.000663702	0.000881909			1415.57	0.000262497	0.000200355			1415.57	0.000550513	0.000379936
	1416.53	0.00120316	0.000802615			1416.45	0.000659213	0.000881631			1416.53	0.000258564	0.000198327			1416.53	0.000545275	0.000366357
	1417.49	0.00118208	0.000773772			1417.42	0.000652446	0.000873308			1417.49	0.000255122	0.000196627			1417.49	0.000539571	0.000354917
	1418.46	0.00116193	0.000747088			1418.38	0.000640252	0.000853844			1418.46	0.000252156	0.00019537			1418.46	0.000533569	0.000346321
	1419.42	0.00114249	0.000723437			1419.35	0.000624775	0.000833486			1419.42	0.000249597	0.000194594			1419.42	0.000527596	0.000341186
	1420.39	0.00112342	0.000703238			1420.31	0.000611241	0.000823516			1420.39	0.000247276	0.000194215			1420.39	0.000522019	0.000339782
	1421.35	0.0011043	0.000686177			1421.28	0.000600722	0.000817029			1421.35	0.000244988	0.000194044			1421.35	0.000517071	0.00034181
	1422.32	0.00108476	0.000671547			1422.24	0.000591007	0.000799416			1422.32	0.000242614	0.000193904			1422.32	0.000512815	0.000346514
	1423.28	0.00106473	0.00065875			1423.2	0.000580689	0.000770125			1423.28	0.000240184	0.000193724			1423.28	0.00050922	0.000353005
	1424.24	0.00104448	0.000647428			1424.17	0.000570237	0.000744575			1424.24	0.000237865	0.000193528			1424.24	0.000506231	0.000360481
	1425.21	0.00102442	0.000637324			1425.13	0.000559584	0.000732357			1425.21	0.000235882	0.000193399			1425.21	0.000503818	0.000368285
	1426.17	0.00100504	0.000628204			1426.1	0.000548998	0.000726069			1426.17	0.000234448	0.00019345			1426.17	0.000501964	0.000375933
	1427.14	0.000986952	0.000619955			1427.06	0.000538479	0.000714479			1427.14	0.000233704	0.000193806			1427.14	0.000500624	0.000383134
	1428.1	0.00097093	0.000612711			1428.02	0.000527625	0.000698782			1428.1	0.000233714	0.000194596			1428.1	0.000499694	0.000389791
	1429.07	0.000957823	0.00060686			1428.99	0.000518915	0.000688715			1429.07	0.000234514	0.00019593			1429.07	0.000499028	0.000395956
	1430.03	0.00094844	0.000602894			1429.95	0.000516838	0.00068911			1430.03	0.000236153	0.00019786			1430.03	0.000498467	0.000401715
	1430.99	0.000943425	0.000601188			1430.92	0.000521863	0.000695251			1430.99	0.000238674	0.000200355			1430.99	0.00049789	0.000407091
	1431.96	0.000943166	0.000601821			1431.88	0.000530238	0.000701615			1431.96	0.000242084	0.000203331			1431.96	0.000497269	0.000412044
	1432.92	0.000947729	0.000604571			1432.85	0.000538814	0.000709684			1432.92	0.000246352	0.000206717			1432.92	0.00049669	0.000416542
	1433.89	0.000956828	0.000609088			1433.81	0.000547591	0.00072045			1433.89	0.000251423	0.000210525			1433.89	0.000496351	0.000420594
	1434.85	0.000969888	0.00061518			1434.77	0.000556167	0.000730196			1434.85	0.000257227	0.000214867			1434.85	0.000496587	0.000424236
	1435.82	0.000986219	0.000623024			1435.74	0.00056347	0.000736121			1435.82	0.000263683	0.000219895			1435.82	0.000497828	0.000427536
	1436.78	0.00100511	0.000632954			1436.7	0.000569969	0.000745949			1436.78	0.000270637	0.000225661			1436.78	0.00050042	0.000430577
	1437.74	0.00102574	0.00064481			1437.67	0.000575865	0.000765725			1437.74	0.000277752	0.000231964			1437.74	0.0005044	0.000433308
	1438.71	0.0010471	0.000657529			1438.63	0.000580823	0.000788288			1438.71	0.00028452	0.00023833			1438.71	0.000509409	0.000435412
	1439.67	0.00106812	0.000669573			1439.6	0.000585714	0.000805792			1439.67	0.000290479	0.000244177			1439.67	0.000514839	0.000436407
	1440.64	0.00108798	0.000679606			1440.56	0.000590136	0.000821949			1440.64	0.000295438	0.000249026			1440.64	0.000520065	0.000435854
	1441.6	0.00110619	0.000686787			1441.52	0.000594759	0.00083942			1441.6	0.000299487	0.000252635			1441.6	0.000524627	0.000433503
	1442.57	0.0011225	0.000690773			1442.49	0.000601459	0.000856012			1442.57	0.000302814	0.000254992			1442.57	0.000528295	0.000429362
	1443.53	0.00113681	0.00069161			1443.45	0.000608293	0.000872659			1443.53	0.000305557	0.000256203			1443.53	0.000531031	0.000423731
	1444.49	0.0011491	0.000689587			1444.42	0.00061104	0.000892937			1444.49	0.000307762	0.000256416			1444.49	0.000532939	0.000417179
	1445.46	0.00115938	0.000685177			1445.38	0.000609767	0.000916572			1445.46	0.000309447	0.000255799			1445.46	0.0005342	0.00041043
	1446.42	0.00116777	0.000679093			1446.35	0.000606886	0.000935565			1446.42	0.000310671	0.000254549			1446.42	0.00053503	0.00040423
	1447.39	0.00117446	0.000672292			1447.31	0.000603402	0.000946467			1447.39	0.000311567	0.000252891			1447.39	0.000535618	0.000399227
	1448.35	0.00117955	0.000665758			1448.27	0.000600588	0.000953699			1448.35	0.00031229	0.000251052			1448.35	0.000536019	0.000395879
	1449.32	0.00118303	0.000660181			1449.24	0.000600119	0.000958428			1449.32	0.000312941	0.000249202			1449.32	0.000536078	0.000394375
	1450.28	0.00118476	0.000655805			1450.2	0.00060233	0.000955464			1450.28	0.000313527	0.000247421			1450.28	0.000535527	0.000394627
	1451.24	0.00118451	0.000652528			1451.17	0.000606015	0.000944803			1451.24	0.000313967	0.000245695			1451.24	0.000534125	0.000396282
	1452.21	0.00118199	0.000650053			1452.13	0.000608762	0.00092775			1452.21	0.000314122	0.000243931			1452.21	0.000531721	0.000398771
	1453.17	0.00117692	0.000648031			1453.09	0.000608092	0.000901014			1453.17	0.000313839	0.000241991			1453.17	0.000528301	0.000401491
	1454.14	0.00116912	0.000646275			1454.06	0.000604005	0.000861336			1454.14	0.000313008	0.000239782			1454.14	0.000524028	0.000404036
	1455.1	0.00115875	0.000645032			1455.02	0.000598578	0.000807535			1455.1	0.000311609	0.000237396			1455.1	0.000519202	0.000406352
	1456.07	0.00114635	0.000645138			1455.99	0.00059362	0.000746557			1456.07	0.000309737	0.000235158			1456.07	0.000514222	0.000408754
	1457.03	0.00113262	0.00064767			1456.95	0.000587992	0.000692662			1457.03	0.000307563	0.000233477			1457.03	0.000509501	0.000411686
	1457.99	0.00111815	0.000653094			1457.92	0.000579282	0.000656752			1457.99	0.000305214	0.000232563			1457.99	0.000505242	0.000415259
	1458.96	0.00110314	0.000660748			1458.88	0.000567222	0.000632135			1458.96	0.000302701	0.000232295			1458.96	0.000501276	0.000419009
	1459.92	0.00108765	0.000669283			1459.84	0.000554492	0.000604582			1459.92	0.000299975	0.000232343			1459.92	0.00049721	0.00042213
	1460.89	0.00107175	0.000677448			1460.81	0.000543504	0.000569338			1460.89	0.000296995	0.000232337			1460.89	0.000492707	0.000423882
	1461.85	0.00105569	0.000684499			1461.77	0.000534861	0.000533428			1461.85	0.000293776	0.000231997			1461.85	0.000487593	0.000423821
	1462.82	0.00103986	0.000690189			1462.74	0.000527022	0.00050302			1462.82	0.000290428	0.000231216			1462.82	0.000481844	0.000421884
	1463.78	0.00102468	0.000694617			1463.7	0.000519987	0.000478416			1463.78	0.000287127	0.000230079			1463.78	0.000475573	0.000418339
	1464.74	0.00101039	0.000698026			1464.67	0.000516436	0.000462039			1464.74	0.000283998	0.000228764			1464.74	0.00046903	0.000413606
	1465.71	0.000996837	0.000700456			1465.63	0.000518312	0.000457949			1465.71	0.000281002	0.000227364			1465.71	0.000462492	0.000408035
	1466.67	0.00098349	0.000701431			1466.59	0.000522332	0.000462243			1466.67	0.000277905	0.000225744			1466.67	0.000456078	0.000401781
	1467.64	0.000969565	0.000700059			1467.56	0.000523069	0.000465756			1467.64	0.000274356	0.000223579			1467.64	0.000449726	0.000394878
	1468.6	0.000954289	0.000695435			1468.52	0.000518915	0.000463369			1468.6	0.000270025	0.000220521			1468.6	0.000443298	0.000387359
	1469.57	0.000937072	0.000687018			1469.49	0.00051188	0.000454644			1469.57	0.000264736	0.000216344			1469.57	0.000436636	0.000379306
	1470.53	0.000917657	0.00067492			1470.45	0.00050451	0.000441525			1470.53	0.000258544	0.000211047			1470.53	0.000429598	0.000370914
	1471.49	0.000896249	0.000660017			1471.41	0.000497408	0.00042593			1471.49	0.000251718	0.000204889			1471.49	0.000422161	0.000362571
	1472.46	0.000873486	0.000643689			1472.38	0.000489033	0.000412626			1472.46	0.000244644	0.000198324			1472.46	0.000414448	0.000354771
	1473.42	0.000850221	0.000627203			1473.34	0.000477375	0.000407546			1473.42	0.000237687	0.000191834			1473.42	0.000406593	0.000347845
	1474.39	0.0008273	0.000611211			1474.31	0.000463908	0.000413124			1474.39	0.000231075	0.000185798			1474.39	0.000398617	0.000341793
	1475.35	0.000805458	0.000595824			1475.27	0.000450776	0.000423623			1475.35	0.000224884	0.000180455			1475.35	0.000390499	0.000336355
	1476.32	0.000785313	0.000581017			1476.24	0.000438649	0.000435285			1476.32	0.000219105	0.000175927			1476.32	0.000382308	0.000331203
	1477.28	0.000767326	0.00056678			1477.2	0.000427862	0.000448287			1477.28	0.000213718	0.000172232			1477.28	0.000374211	0.000326037
	1478.24	0.000751803	0.000553028			1478.16	0.000419286	0.000460263			1478.24	0.000208728	0.000169293			1478.24	0.000366433	0.000320605
	1479.21	0.000738958	0.000539674			1479.13	0.000413859	0.000469053			1479.21	0.000204225	0.000166997			1479.21	0.000359241	0.000314751
	1480.17	0.000728993	0.000526849			1480.09	0.000411782	0.000480279			1480.17	0.000200387	0.000165256			1480.17	0.000352897	0.00030848
	1481.14	0.000722097	0.000514975			1481.06	0.000411581	0.000498523			1481.14	0.000197412	0.000164011			1481.14	0.000347549	0.000301937
	1482.1	0.000718401	0.000504656			1482.02	0.000412586	0.000522355			1482.1	0.000195439	0.000163228			1482.1	0.000343207	0.000295318
	1483.07	0.000717956	0.000496556			1482.99	0.000415467	0.000548844			1483.07	0.000194553	0.000162911			1483.07	0.000339808	0.000288841
	1484.03	0.000720758	0.000491362			1483.95	0.000419219	0.000572376			1484.03	0.000194831	0.000163142			1484.03	0.000337315	0.000282806
	1484.99	0.000726793	0.000489835			1484.91	0.000422636	0.000590013			1484.99	0.000196361	0.000164107			1484.99	0.000335802	0.000277702
	1485.96	0.000736078	0.000492836			1485.88	0.000427192	0.000602086			1485.96	0.000199219	0.000166061			1485.96	0.000335487	0.000274225
	1486.92	0.000748711	0.000501284			1486.84	0.000432619	0.000610515			1486.92	0.000203462	0.000169268			1486.92	0.000336631	0.000273153
	1487.89	0.000764829	0.000515977			1487.81	0.000437778	0.000613167			1487.89	0.000209113	0.000173937			1487.89	0.000339394	0.000275132
	1488.85	0.000784513	0.000537381			1488.77	0.00044421	0.000605993			1488.85	0.000216122	0.000180169			1488.85	0.00034374	0.000280498
	1489.82	0.000807725	0.000565543			1489.74	0.000453657	0.000588912			1489.82	0.000224353	0.000187927			1489.82	0.000349449	0.000289259
	1490.78	0.000834259	0.00060003			1490.7	0.000465181	0.000569924			1490.78	0.000233609	0.000197063			1490.78	0.000356224	0.000301127
	1491.74	0.000863689	0.00063981			1491.66	0.000477978	0.000555257			1491.74	0.000243666	0.000207334			1491.74	0.000363777	0.000315499
	1492.71	0.000895428	0.000683405			1492.63	0.000491713	0.000544608			1492.71	0.000254273	0.000218427			1492.71	0.000371866	0.000331507
	1493.67	0.000928917	0.000729369			1493.59	0.000506051	0.000535257			1493.67	0.000265168	0.00023001			1493.67	0.000380339	0.000348269
	1494.64	0.000963794	0.000776738			1494.56	0.000521327	0.000524875			1494.64	0.000276135	0.000241824			1494.64	0.000389197	0.000365178
	1495.6	0.000999949	0.000825104			1495.52	0.000538211	0.000515447			1495.6	0.000287043	0.000253775			1495.6	0.000398625	0.000382057
	1496.57	0.00103743	0.000874289			1496.48	0.00055543	0.000510131			1496.57	0.000297814	0.000265923			1496.57	0.00040887	0.000399026
	1497.53	0.00107623	0.000923903			1497.45	0.000570371	0.000508564			1497.53	0.000308369	0.000278325			1497.53	0.000420034	0.000416195
	1498.49	0.00111626	0.000973282			1498.41	0.000583168	0.00050817			1498.49	0.000318646	0.000290927			1498.49	0.000432014	0.000433499
	1499.46	0.00115742	0.00102177			1499.38	0.000596635	0.000511456			1499.46	0.00032865	0.000303585			1499.46	0.000444602	0.000450731
	1500.42	0.00119973	0.00106891			1500.34	0.000612782	0.00052143			1500.42	0.000338446	0.000316123			1500.42	0.000457582	0.000467606
	1501.39	0.00124337	0.00111456			1501.31	0.00063047	0.000536211			1501.39	0.000348143	0.000328402			1501.39	0.0004708	0.000483866
	1502.35	0.00128874	0.00115906			1502.27	0.000647153	0.000551302			1502.35	0.000357934	0.000340416			1502.35	0.000484252	0.000499464
	1503.32	0.00133648	0.00120338			1503.23	0.000663635	0.000564163			1503.32	0.000368153	0.000352355			1503.32	0.000498156	0.000514704
	1504.28	0.00138748	0.0012493			1504.2	0.000683199	0.000570692			1504.28	0.000379323	0.000364658			1504.28	0.000512949	0.000530293
	1505.24	0.00144273	0.00129929			1505.16	0.000707788	0.000570543			1505.24	0.000392122	0.000377993			1505.24	0.000529202	0.000547292
	1506.21	0.00150316	0.00135595			1506.13	0.000735526	0.00057154			1506.21	0.000407214	0.000393073			1506.21	0.000547456	0.000566853
	1507.17	0.00156922	0.00142092			1507.09	0.000764135	0.000585528			1507.17	0.000424979	0.000410352			1507.17	0.000567996	0.000589758
	1508.14	0.00164063	0.00149411			1508.06	0.000793883	0.000613002			1508.14	0.000445357	0.000429854			1508.14	0.000590678	0.000616028
	1509.1	0.0017164	0.00157379			1509.02	0.000825641	0.000646574			1509.1	0.000467909	0.000451235			1509.1	0.000615018	0.000644902
	1510.07	0.0017952	0.00165744			1509.98	0.00085894	0.000681265			1510.07	0.000491979	0.000473979			1510.07	0.000640441	0.00067518
	1511.03	0.00187554	0.00174259			1510.95	0.000894584	0.000715633			1511.03	0.000516858	0.00049755			1511.03	0.000666416	0.00070564
	1511.99	0.00195599	0.00182713			1511.91	0.000934583	0.000752066			1511.99	0.000541902	0.000521445			1511.99	0.000692395	0.000735255
	1512.96	0.00203517	0.0019093			1512.88	0.000980076	0.000791502			1512.96	0.00056658	0.000545173			1512.96	0.000717736	0.000763204
	1513.92	0.00211182	0.00198752			1513.84	0.00102865	0.000830047			1513.92	0.000590472	0.000568224			1513.92	0.00074173	0.000788785
	1514.89	0.00218493	0.00206043			1514.81	0.00107515	0.000863923			1514.89	0.000613288	0.000590134			1514.89	0.000763756	0.000811426
	1515.85	0.00225388	0.00212719			1515.77	0.00111602	0.00089371			1515.85	0.000634914	0.000610612			1515.85	0.000783385	0.000830781
	1516.82	0.00231861	0.00218758			1516.73	0.00115106	0.000918741			1516.82	0.000655429	0.000629612			1516.82	0.000800407	0.000846806
	1517.78	0.00237964	0.0022421			1517.7	0.00117887	0.000936752			1517.78	0.000675049	0.000647305			1517.78	0.000814825	0.000859745
	1518.74	0.00243802	0.0022919			1518.66	0.00119541	0.000947606			1518.74	0.000694076	0.00066402			1518.74	0.000826869	0.000870074
	1519.71	0.00249536	0.002339			1519.63	0.00120158	0.000947948			1519.71	0.000712905	0.000680239			1519.71	0.000837071	0.000878497
	1520.67	0.00255364	0.00238632			1520.59	0.0012052	0.000937385			1520.67	0.000732012	0.000696569			1520.67	0.00084621	0.000885972
	1521.64	0.00261488	0.00243705			1521.55	0.00121263	0.000928978			1521.64	0.000751832	0.000713594			1521.64	0.000855053	0.000893545
	1522.6	0.00268067	0.00249361			1522.52	0.00122382	0.000935982			1522.6	0.000772616	0.000731666			1522.6	0.00086411	0.000902008
	1523.57	0.00275207	0.00255722			1523.48	0.00123762	0.000955626			1523.57	0.000794437	0.000750829			1523.57	0.000873609	0.000911752
	1524.53	0.00282976	0.00262829			1524.45	0.00125558	0.000977414			1524.53	0.000817322	0.000770954			1524.53	0.000883683	0.000922906
	1525.49	0.00291423	0.0027069			1525.41	0.0012801	0.000998386			1525.49	0.000841351	0.000791881			1525.49	0.000894514	0.000935486
	1526.46	0.00300578	0.00279287			1526.38	0.00131052	0.00102028			1526.46	0.00086662	0.000813457			1526.46	0.00090626	0.000949397
	1527.42	0.00310445	0.00288558			1527.34	0.00134308	0.00104366			1527.42	0.000893163	0.000835492			1527.42	0.000918943	0.000964382
	1528.39	0.0032101	0.00298415			1528.3	0.00137484	0.00107008			1528.39	0.000920918	0.000857753			1528.39	0.000932432	0.000980058
	1529.35	0.00332248	0.00308755			1529.27	0.00140693	0.00110088			1529.35	0.000949737	0.000879993			1529.35	0.000946497	0.000996
	1530.32	0.00344121	0.0031948			1530.23	0.00144311	0.00113306			1530.32	0.00097942	0.000901976			1530.32	0.000960902	0.00101184
	1531.28	0.00356586	0.00330517			1531.2	0.00148586	0.00116299			1531.28	0.00100977	0.00092352			1531.28	0.000975514	0.00102732
	1532.24	0.00369595	0.00341824			1532.16	0.00153423	0.00119065			1532.24	0.00104059	0.000944532			1532.24	0.000990342	0.00104238
	1533.21	0.00383091	0.00353369			1533.13	0.00158596	0.0012189			1533.21	0.00107166	0.000964997			1533.21	0.00100549	0.0010571
	1534.17	0.00396997	0.00365103			1534.09	0.00163956	0.00125522			1534.17	0.00110275	0.000984913			1534.17	0.00102106	0.00107159
	1535.14	0.00411196	0.00376935			1535.05	0.00169423	0.00130208			1535.14	0.00113354	0.00100424			1535.14	0.001037	0.00108579
	1536.1	0.00425544	0.00388745			1536.02	0.00175058	0.00135098			1536.1	0.00116366	0.0010229			1536.1	0.00105313	0.00109944
	1537.07	0.00439885	0.00400443			1536.98	0.0018094	0.00138952			1537.07	0.00119284	0.0010409			1537.07	0.00106917	0.00111243
	1538.03	0.00454065	0.00412009			1537.95	0.00187071	0.00141559			1538.03	0.00122093	0.00105835			1538.03	0.00108498	0.00112495
	1538.99	0.00467931	0.00423479			1538.91	0.00193436	0.00144493			1538.99	0.00124797	0.00107549			1538.99	0.00110067	0.00113752
	1539.96	0.00481299	0.00434859			1539.88	0.00200049	0.00149336			1539.96	0.00127397	0.00109242			1539.96	0.00111645	0.00115069
	1540.92	0.00493932	0.00446019			1540.84	0.00207077	0.00155962			1540.92	0.00129874	0.00110895			1540.92	0.00113232	0.00116456
	1541.89	0.00505542	0.0045668			1541.8	0.00214547	0.00163481			1541.89	0.0013218	0.00112458			1541.89	0.00114787	0.00117874
	1542.85	0.0051581	0.00466459			1542.77	0.00222031	0.00171292			1542.85	0.0013424	0.00113864			1542.85	0.00116248	0.00119239
	1543.82	0.00524424	0.00474925			1543.73	0.00229267	0.00178677			1543.82	0.00135966	0.00115031			1543.82	0.00117536	0.00120448
	1544.78	0.00531094	0.00481662			1544.7	0.00236557	0.00185272			1544.78	0.00137262	0.00115872			1544.78	0.00118575	0.00121398
	1545.74	0.0053558	0.00486309			1545.66	0.00243826	0.00191509			1545.74	0.00138038	0.00116303			1545.74	0.00119308	0.00121996
	1546.71	0.00537691	0.00488577			1546.62	0.00250392	0.00197552			1546.71	0.0013822	0.00116246			1546.71	0.00119692	0.00122172
	1547.67	0.00537302	0.00488261			1547.59	0.00255746	0.00202542			1547.67	0.00137753	0.00115638			1547.67	0.00119696	0.00121882
	1548.64	0.00534365	0.00485264			1548.55	0.00259685	0.00205664			1548.64	0.00136608	0.00114442			1548.64	0.00119309	0.00121112
	1549.6	0.00528913	0.00479617			1549.52	0.00261816	0.0020701			1549.6	0.00134788	0.0011265			1549.6	0.00118545	0.00119868
	1550.57	0.00521058	0.00471453			1550.48	0.00261803	0.00207079			1550.57	0.00132319	0.00110279			1550.57	0.0011743	0.00118161
	1551.53	0.00510979	0.00460985			1551.45	0.00259672	0.00205766			1551.53	0.00129256	0.0010737			1551.53	0.00115997	0.00116003
	1552.49	0.00498916	0.00448484			1552.41	0.00255565	0.00202434			1552.49	0.00125672	0.00103975			1552.49	0.00114281	0.00113414
	1553.46	0.00485166	0.00434297			1553.37	0.00249541	0.00196776			1553.46	0.00121658	0.00100165			1553.46	0.00112323	0.00110444
	1554.42	0.00470074	0.00418837			1554.34	0.00241877	0.00189692			1554.42	0.00117326	0.000960258			1554.42	0.00110168	0.00107169
	1555.39	0.00454004	0.0040256			1555.3	0.0023308	0.00182245			1555.39	0.001128	0.000916604			1555.39	0.00107864	0.00103681
	1556.35	0.00437317	0.0038594			1556.27	0.00223432	0.00174087			1556.35	0.00108208	0.000871875			1556.35	0.00105457	0.00100082
	1557.32	0.00420377	0.00369479			1557.23	0.00213094	0.00164445			1557.32	0.0010368	0.000827417			1557.32	0.00103009	0.000964968
	1558.28	0.00403545	0.00353697			1558.2	0.00202447	0.00154112			1558.28	0.000993375	0.000784658			1558.28	0.00100607	0.000930688
	1559.24	0.00387139	0.00339031			1559.16	0.0019225	0.00145029			1559.24	0.000952704	0.000744833			1559.24	0.000983338	0.000899244
	1560.21	0.00371383	0.0032572			1560.12	0.00182863	0.00138622			1560.21	0.000915237	0.000708657			1560.21	0.00096227	0.000871217
	1561.17	0.00356386	0.00313762			1561.09	0.00174187	0.00134674			1561.17	0.00088093	0.000676173			1561.17	0.00094265	0.000846326
	1562.14	0.00342163	0.00302969			1562.05	0.00166133	0.00131382			1562.14	0.000849417	0.000646906			1562.14	0.000923826	0.000823663
	1563.1	0.00328672	0.00293083			1563.02	0.00158817	0.00127082			1563.1	0.000820225	0.000620203			1563.1	0.000905045	0.000802189
	1564.07	0.00315866	0.00283873			1563.98	0.00152338	0.0012178			1564.07	0.000792915	0.000595501			1564.07	0.000885752	0.000781124
	1565.03	0.00303708	0.00275171			1564.95	0.00146717	0.00116574			1565.03	0.000767102	0.000572395			1565.03	0.000865701	0.00076004
	1565.99	0.00292164	0.00266854			1565.91	0.00141859	0.00112286			1565.99	0.000742444	0.000550617			1565.99	0.000844883	0.000738787
	1566.96	0.002812	0.00258839			1566.87	0.00137705	0.00109013			1566.96	0.00071867	0.000530049			1566.96	0.000823419	0.000717413
	1567.92	0.00270783	0.00251078			1567.84	0.00133973	0.0010608			1567.92	0.000695611	0.000510728			1567.92	0.00080153	0.000696146
	1568.89	0.00260888	0.00243565			1568.8	0.00130389	0.00102895			1568.89	0.000673216	0.000492777			1568.89	0.000779555	0.000675383
	1569.85	0.00251494	0.00236317			1569.77	0.00127072	0.00100097			1569.85	0.000651511	0.000476259			1569.85	0.000757901	0.00065556
	1570.82	0.00242569	0.00229327			1570.73	0.00124191	0.000981715			1570.82	0.000630506	0.000461068			1570.82	0.000736933	0.00063692
	1571.78	0.00234072	0.00222555			1571.69	0.00121612	0.000966783			1571.78	0.000610144	0.00044696			1571.78	0.000716914	0.000619379
	1572.74	0.00225967	0.00215962			1572.66	0.00119059	0.000950253			1572.74	0.000590368	0.000433703			1572.74	0.000698059	0.000602686
	1573.71	0.0021823	0.00209555			1573.62	0.00116506	0.000929827			1573.71	0.000571239	0.00042122			1573.71	0.000680601	0.000586698
	1574.67	0.00210857	0.00203398			1574.59	0.00114134	0.000903281			1574.67	0.000552999	0.000409639			1574.67	0.000664763	0.000571563
	1575.64	0.00203868	0.00197603			1575.55	0.00112011	0.000873828			1575.64	0.000536018	0.000399238			1575.64	0.00065068	0.000557738
	1576.6	0.00197287	0.00192274			1576.52	0.00110041	0.000855593			1576.6	0.000520568	0.000390263			1576.6	0.00063832	0.000545726
	1577.57	0.00191115	0.00187423			1577.48	0.00108084	0.000856968			1577.57	0.000506591	0.000382738			1577.57	0.000627428	0.000535659
	1578.53	0.00185314	0.00182952			1578.44	0.00106208	0.00086626			1578.53	0.000493702	0.000376454			1578.53	0.000617648	0.000527197
	1579.49	0.00179836	0.00178721			1579.41	0.0010448	0.000869112			1579.49	0.000481433	0.000371126			1579.49	0.000608738	0.000519813
	1580.46	0.00174644	0.00174614			1580.37	0.00102946	0.000862158			1580.46	0.000469449	0.000366495			1580.46	0.000600633	0.000513027
	1581.42	0.00169719	0.00170557			1581.34	0.00101505	0.000850979			1581.42	0.000457614	0.000362334			1581.42	0.00059332	0.000506469
	1582.39	0.00165059	0.00166522			1582.3	0.00100051	0.00084244			1582.39	0.000445926	0.000358455			1582.39	0.000586758	0.000499931
	1583.35	0.00160679	0.00162518			1583.27	0.000986575	0.000838286			1583.35	0.000434421	0.000354736			1583.35	0.00058092	0.000493375
	1584.32	0.00156595	0.00158572			1584.23	0.000973711	0.000836218			1584.32	0.000423108	0.000351119			1584.32	0.000575818	0.000486883
	1585.28	0.00152821	0.00154713			1585.19	0.000959507	0.000833948			1585.28	0.000411983	0.000347585			1585.28	0.000571439	0.000480575
	1586.24	0.00149357	0.00150969			1586.16	0.000943427	0.000830497			1586.24	0.000401112	0.000344142			1586.24	0.000567734	0.000474558
	1587.21	0.001462	0.00147365			1587.12	0.000928821	0.00082636			1587.21	0.000390655	0.000340841			1587.21	0.000564672	0.000468931
	1588.17	0.00143342	0.00143934			1588.09	0.00091723	0.000822542			1588.17	0.000380804	0.000337771			1588.17	0.00056227	0.0004638
	1589.14	0.00140784	0.00140712			1589.05	0.00090651	0.000821852			1589.14	0.000371719	0.00033504			1589.14	0.000560555	0.000459264
	1590.1	0.00138539	0.00137731			1590.02	0.000894785	0.000825903			1590.1	0.00036354	0.000332743			1590.1	0.000559545	0.000455412
	1591.07	0.00136623	0.00135011			1590.98	0.000882792	0.000831679			1591.07	0.000356395	0.000330982			1591.07	0.000559302	0.000452346
	1592.03	0.00135052	0.00132565			1591.94	0.000871938	0.000833098			1592.03	0.000350407	0.000329882			1592.03	0.000560013	0.000450192
	1592.99	0.00133836	0.00130392			1592.91	0.000862558	0.000825615			1592.99	0.000345671	0.000329578			1592.99	0.00056197	0.000449047
	1593.96	0.00132966	0.00128481			1593.87	0.000854384	0.00081285			1593.96	0.000342233	0.00033016			1593.96	0.000565394	0.000448897
	1594.92	0.00132424	0.00126816			1594.84	0.000846813	0.000802254			1594.92	0.000340077	0.000331616			1594.92	0.000570274	0.000449539
	1595.89	0.00132177	0.00125385			1595.8	0.00083817	0.000796064			1595.89	0.00033914	0.000333846			1595.89	0.000576392	0.000450626
	1596.85	0.00132196	0.00124188			1596.76	0.000828053	0.000792897			1596.85	0.000339333	0.000336726			1596.85	0.000583455	0.000451813
	1597.82	0.0013246	0.00123242			1597.73	0.000818807	0.000791729			1597.82	0.000340549	0.0003402			1597.82	0.000591227	0.000452933
	1598.78	0.00132968	0.0012257			1598.69	0.00081137	0.00079329			1598.78	0.000342671	0.000344318			1598.78	0.000599589	0.000454061
	1599.74	0.00133741	0.00122194			1599.66	0.000804402	0.000795941			1599.74	0.000345577	0.000349235			1599.74	0.000608573	0.000455451
	1600.71	0.00134812	0.00122135			1600.62	0.000798104	0.000797986			1600.71	0.000349188	0.000355141			1600.71	0.000618352	0.000457422
	1601.67	0.00136222	0.00122404			1601.59	0.000795558	0.000800867			1601.67	0.000353529	0.000362191			1601.67	0.000629189	0.000460268
	1602.64	0.00138009	0.0012301			1602.55	0.000798506	0.000805175			1602.64	0.000358761	0.000370477			1602.64	0.000641319	0.000464197
	1603.6	0.00140208	0.00123959			1603.51	0.000805742	0.000810664			1603.6	0.000365147	0.000380032			1603.6	0.000654933	0.000469331
	1604.57	0.00142844	0.00125254			1604.48	0.000816194	0.000818719			1604.57	0.000372961	0.000390858			1604.57	0.00067024	0.000475747
	1605.53	0.00145936	0.00126898			1605.44	0.000829393	0.000831558			1605.53	0.000382415	0.000402992			1605.53	0.000687499	0.000483485
	1606.49	0.00149496	0.00128895			1606.41	0.000843329	0.000849255			1606.49	0.000393614	0.000416567			1606.49	0.000706945	0.000492508
	1607.46	0.00153522	0.00131246			1607.37	0.000856126	0.000871007			1607.46	0.000406534	0.000431806			1607.46	0.000728659	0.000502693
	1608.42	0.00158006	0.00133952			1608.34	0.000869727	0.000894234			1608.42	0.000421041	0.000448929			1608.42	0.000752492	0.000513876
	1609.39	0.00162932	0.00137003			1609.3	0.000887817	0.00091765			1609.39	0.000436945	0.000468065			1609.39	0.000778132	0.000525871
	1610.35	0.00168285	0.00140389			1610.26	0.000912205	0.0009461			1610.35	0.000454058	0.000489177			1610.35	0.000805241	0.000538482
	1611.32	0.00174042	0.00144099			1611.23	0.00094269	0.000980746			1611.32	0.000472233	0.000512097			1611.32	0.000833553	0.000551526
	1612.28	0.00180186	0.00148121			1612.19	0.000977061	0.00101761			1612.28	0.000491382	0.000536595			1612.28	0.000862884	0.000564887
	1613.24	0.00186714	0.00152453			1613.16	0.00101224	0.00105252			1613.24	0.00051151	0.000562465			1613.24	0.000893076	0.000578596
	1614.21	0.00193647	0.00157122			1614.12	0.00104754	0.00108394			1614.21	0.000532736	0.000589598			1614.21	0.00092397	0.000592932
	1615.17	0.00201033	0.00162202			1615.09	0.0010846	0.00111019			1615.17	0.000555264	0.000618013			1615.17	0.000955506	0.000608466
	1616.14	0.00208946	0.00167807			1616.05	0.00112332	0.00113774			1616.14	0.000579326	0.000647788			1616.14	0.000987846	0.000625988
	1617.1	0.00217449	0.00174043			1617.01	0.00116178	0.00117679			1617.1	0.000605084	0.000678867			1617.1	0.00102131	0.000646209
	1618.07	0.00226569	0.00180928			1617.98	0.00119943	0.00122659			1618.07	0.000632528	0.000710862			1618.07	0.0010561	0.000669418
	1619.03	0.00236277	0.00188384			1618.94	0.00124024	0.0012771			1619.03	0.000661468	0.000743105			1619.03	0.00109227	0.000695425
	1619.99	0.00246527	0.00196304			1619.91	0.00128707	0.00132521			1619.99	0.000691643	0.00077493			1619.99	0.00112985	0.00072383
	1620.96	0.00257274	0.00204619			1620.87	0.00133739	0.00137366			1620.96	0.000722866	0.000805881			1620.96	0.00116898	0.000754274
	1621.92	0.00268486	0.00213306			1621.83	0.00138764	0.00142086			1621.92	0.000755046	0.000835746			1621.92	0.0012099	0.000786572
	1622.89	0.0028013	0.00222379			1622.8	0.00143775	0.00146817			1622.89	0.000788115	0.000864518			1622.89	0.00125287	0.000820734
	1623.85	0.00292156	0.0023185			1623.76	0.00148948	0.00152112			1623.85	0.000821958	0.000892301			1623.85	0.001298	0.000856875
	1624.82	0.00304486	0.00241703			1624.73	0.00154462	0.00157945			1624.82	0.000856408	0.000919201			1624.82	0.0013451	0.000895032
	1625.78	0.00317017	0.00251884			1625.69	0.00160458	0.00163499			1625.78	0.000891296	0.000945248			1625.78	0.00139368	0.000935117
	1626.74	0.00329632	0.0026233			1626.66	0.00167065	0.00168952			1626.74	0.00092647	0.000970431			1626.74	0.00144305	0.000977036
	1627.71	0.00342219	0.0027298			1627.62	0.00174166	0.00175117			1627.71	0.000961783	0.000994766			1627.71	0.00149244	0.00102076
	1628.67	0.00354678	0.00283773			1628.58	0.00181262	0.00182101			1628.67	0.000997086	0.00101832			1628.67	0.00154107	0.00106626
	1629.64	0.00366926	0.00294639			1629.55	0.00187895	0.00189149			1629.64	0.00103222	0.00104117			1629.64	0.00158845	0.00111343
	1630.6	0.00378905	0.00305514			1630.51	0.00194086	0.00195578			1630.6	0.00106701	0.00106345			1630.6	0.00163445	0.00116208
	1631.57	0.00390594	0.00316362			1631.48	0.00200129	0.0020137			1631.57	0.00110132	0.00108536			1631.57	0.00167921	0.00121207
	1632.53	0.00402018	0.00327202			1632.44	0.00206152	0.00206597			1632.53	0.00113513	0.00110723			1632.53	0.00172285	0.00126329
	1633.49	0.00413243	0.00338118			1633.41	0.00211988	0.00211117			1633.49	0.00116852	0.00112952			1633.49	0.00176532	0.00131568
	1634.46	0.00424376	0.00349274			1634.37	0.00217455	0.00215041			1634.46	0.00120167	0.00115282			1634.46	0.00180637	0.00136907
	1635.42	0.00435549	0.00360876			1635.33	0.00222608	0.00219478			1635.42	0.00123483	0.00117777			1635.42	0.00184552	0.00142314
	1636.39	0.0044688	0.0037309			1636.3	0.0022784	0.0022513			1636.39	0.00126814	0.00120478			1636.39	0.00188199	0.00147701
	1637.35	0.00458446	0.00385974			1637.26	0.00233508	0.00231219			1637.35	0.00130153	0.00123385			1637.35	0.00191466	0.00152923
	1638.32	0.0047029	0.003995			1638.23	0.00239686	0.00237102			1638.32	0.0013348	0.00126472			1638.32	0.0019422	0.00157802
	1639.28	0.00482438	0.00413622			1639.19	0.00246218	0.00243168			1639.28	0.0013678	0.00129702			1639.28	0.0019635	0.00162178
	1640.24	0.0049491	0.00428325			1640.16	0.00253039	0.00249934			1640.24	0.00140046	0.00133044			1640.24	0.00197792	0.00165936
	1641.21	0.00507717	0.00443631			1641.12	0.00260248	0.00257551			1641.21	0.00143284	0.00136475			1641.21	0.00198533	0.00169014
	1642.17	0.00520852	0.0045958			1642.08	0.00267933	0.00265988			1642.17	0.00146509	0.00139973			1642.17	0.00198599	0.00171397
	1643.14	0.00534285	0.00476203			1643.05	0.00276241	0.00274879			1643.14	0.00149734	0.00143522			1643.14	0.00198043	0.00173113
	1644.1	0.00547951	0.00493501			1644.01	0.00285373	0.00283723			1644.1	0.00152964	0.00147109			1644.1	0.00196936	0.00174229
	1645.07	0.00561743	0.00511436			1644.98	0.00295296	0.00292769			1645.07	0.00156195	0.00150728			1645.07	0.00195376	0.00174839
	1646.03	0.00575508	0.00529893			1645.94	0.00305835	0.00302837			1646.03	0.00159405	0.00154368			1646.03	0.00193469	0.00175055
	1646.99	0.00589019	0.00548625			1646.9	0.00316977	0.00314022			1646.99	0.00162548	0.00157987			1646.99	0.00191317	0.00174979
	1647.96	0.00601977	0.00567213			1647.87	0.00328568	0.00325822			1647.96	0.00165544	0.00161507			1647.96	0.00188998	0.00174681
	1648.92	0.00614016	0.00585107			1648.83	0.00340105	0.00338095			1648.92	0.00168288	0.00164823			1648.92	0.00186568	0.00174198
	1649.89	0.0062475	0.00601707			1649.8	0.00350879	0.00350072			1649.89	0.00170674	0.00167827			1649.89	0.00184075	0.00173554
	1650.85	0.00633803	0.00616458			1650.76	0.00360219	0.00359687			1650.85	0.0017261	0.00170425			1650.85	0.00181572	0.00172794
	1651.82	0.00640842	0.0062892			1651.73	0.00367495	0.00365561			1651.82	0.00174026	0.00172554			1651.82	0.00179131	0.00171999
	1652.78	0.00645576	0.00638759			1652.69	0.00371904	0.00369159			1652.78	0.00174868	0.00174172			1652.78	0.00176836	0.00171273
	1653.74	0.00647721	0.00645645			1653.65	0.00372781	0.00372422			1653.74	0.0017508	0.00175235			1653.74	0.00174739	0.00170684
	1654.71	0.00646976	0.00649159			1654.62	0.00370048	0.00374365			1654.71	0.00174593	0.00175664			1654.71	0.00172821	0.00170198
	1655.67	0.0064306	0.00648861			1655.58	0.0036385	0.00372384			1655.67	0.00173336	0.00175358			1655.67	0.00171	0.00169695
	1656.64	0.00635793	0.0064443			1656.55	0.00354122	0.00365556			1656.64	0.00171259	0.00174232			1656.64	0.00169176	0.00169029
	1657.6	0.00625142	0.00635781			1657.51	0.00341238	0.00354928			1657.6	0.0016835	0.00172245			1657.6	0.00167265	0.00168079
	1658.57	0.00611241	0.00623086			1658.48	0.00326243	0.00341855			1658.57	0.00164639	0.00169416			1658.57	0.00165226	0.00166769
	1659.53	0.00594373	0.00606741			1659.44	0.00310277	0.0032758			1659.53	0.00160195	0.00165806			1659.53	0.00163052	0.00165066
	1660.49	0.00574945	0.00587311			1660.4	0.00294324	0.00312792			1660.49	0.00155125	0.00161519			1660.49	0.00160752	0.00162978
	1661.46	0.00553446	0.00565471			1661.37	0.00278961	0.00297639			1661.46	0.00149559	0.00156684			1661.46	0.00158329	0.00160547
	1662.42	0.00530414	0.00541948			1662.33	0.00264127	0.00282331			1662.42	0.00143638	0.00151449			1662.42	0.00155772	0.00157837
	1663.39	0.00506392	0.00517437			1663.3	0.00249709	0.0026782			1663.39	0.00137499	0.00145953			1663.39	0.0015306	0.00154903
	1664.35	0.00481892	0.00492543			1664.26	0.00235941	0.0025498			1664.35	0.00131261	0.00140311			1664.35	0.00150166	0.00151779
	1665.32	0.00457371	0.00467753			1665.23	0.0022303	0.0024344			1665.32	0.00125024	0.00134608			1665.32	0.0014707	0.00148471
	1666.28	0.00433218	0.00443457			1666.19	0.00211023	0.00232359			1666.28	0.00118869	0.00128922			1666.28	0.00143767	0.00144977
	1667.24	0.00409757	0.00419972			1667.15	0.00199941	0.00220975			1667.24	0.00112861	0.00123324			1667.24	0.00140278	0.00141314
	1668.21	0.0038724	0.00397554			1668.12	0.00189764	0.00209404			1668.21	0.00107055	0.00117885			1668.21	0.00136642	0.00137516
	1669.17	0.00365844	0.00376396			1669.08	0.00180545	0.00198843			1669.17	0.00101491	0.00112664			1669.17	0.00132915	0.00133638
	1670.14	0.00345662	0.00356598			1670.05	0.00172418	0.00190377			1670.14	0.000961912	0.00107699			1670.14	0.00129155	0.00129727
	1671.1	0.00326704	0.00338148			1671.01	0.00165209	0.0018349			1671.1	0.000911577	0.00103001			1671.1	0.00125402	0.00125812
	1672.07	0.00308913	0.00320938			1671.97	0.00158616	0.00177135			1672.07	0.000863791	0.000985583			1672.07	0.00121683	0.00121901
	1673.03	0.00292196	0.0030482			1672.94	0.00152613	0.00170833			1673.03	0.000818411	0.000943481			1673.03	0.00118013	0.00117991
	1673.99	0.00276448	0.00289643			1673.9	0.00147139	0.00164343			1673.99	0.000775308	0.000903436			1673.99	0.0011441	0.00114085
	1674.96	0.00261571	0.00275275			1674.87	0.00141839	0.00158061			1674.96	0.000734371	0.00086522			1674.96	0.00110894	0.001102
	1675.92	0.00247466	0.00261591			1675.83	0.00136519	0.00152791			1675.92	0.000695438	0.000828607			1675.92	0.00107467	0.00106349
	1676.89	0.00234013	0.00248429			1676.8	0.0013132	0.00148314			1676.89	0.000658206	0.000793276			1676.89	0.00104105	0.00102522
	1677.85	0.00221079	0.00235599			1677.76	0.00126402	0.00143586			1677.85	0.000622245	0.000758827			1677.85	0.00100775	0.000986776
	1678.82	0.00208536	0.00222932			1678.72	0.00121813	0.00138516			1678.82	0.000587125	0.000724885			1678.82	0.000974437	0.000947699
	1679.78	0.0019628	0.00210323			1679.69	0.00117464	0.00133627			1679.78	0.000552543	0.000691171			1679.78	0.000940918	0.000907753
	1680.74	0.00184245	0.00197739			1680.65	0.00113176	0.0012893			1680.74	0.00051837	0.000657537			1680.74	0.000907047	0.000866993
	1681.71	0.00172405	0.00185216			1681.62	0.00108687	0.00123894			1681.71	0.000484652	0.000624006			1681.71	0.000872802	0.000825716
	1682.67	0.00160777	0.00172867			1682.58	0.00104004	0.00117832			1682.67	0.000451583	0.000590829			1682.67	0.000838376	0.000784436
	1683.64	0.00149417	0.00160871			1683.55	0.000992136	0.00110798			1683.64	0.000419485	0.000558456			1683.64	0.000804157	0.000743859
	1684.6	0.00138402	0.00149425			1684.51	0.000941484	0.00104401			1684.6	0.000388739	0.00052737			1684.6	0.000770508	0.000704672
	1685.57	0.00127784	0.00138627			1685.47	0.000886812	0.00100196			1685.57	0.00035959	0.000497823			1685.57	0.000737474	0.000667111
	1686.53	0.00117574	0.00128418			1686.44	0.000829125	0.00096939			1686.53	0.000331984	0.000469673			1686.53	0.000704647	0.000630672
	1687.49	0.00107743	0.00118629			1687.4	0.000768825	0.000924318			1687.49	0.00030562	0.000442508			1687.49	0.000671361	0.000594354
	1688.46	0.00098253	0.00109096			1688.37	0.000707051	0.000863541			1688.46	0.000280141	0.000415884			1688.46	0.000637039	0.000557151
	1689.42	0.000890796	0.000997087			1689.33	0.000647019	0.000801098			1689.42	0.000255253	0.000389462			1689.42	0.000601347	0.000518321
	1690.39	0.000802141	0.00090408			1690.3	0.000591007	0.000746345			1690.39	0.000230743	0.000363014			1690.39	0.00056417	0.000477422
	1691.35	0.000716652	0.000811754			1691.26	0.00053734	0.000697932			1691.35	0.000206499	0.00033645			1691.35	0.00052565	0.000434351
	1692.32	0.000634599	0.000720369			1692.22	0.000485348	0.000650641			1692.32	0.000182527	0.000309843			1692.32	0.000486303	0.000389397
	1693.28	0.000556482	0.000630704			1693.19	0.000436773	0.000599288			1693.28	0.000158973	0.000283461			1693.28	0.000446995	0.000343276
	1694.24	0.000483063	0.000544147			1694.15	0.000393089	0.000541444			1694.24	0.000136159	0.000257763			1694.24	0.00040873	0.000297099
	1695.21	0.000415304	0.000462626			1695.12	0.000353425	0.000484043			1695.21	0.000114562	0.000233357			1695.21	0.000372442	0.000252242
	1696.17	0.000354089	0.000388082			1696.08	0.000317446	0.000442375			1696.17	9.46868e-05	0.000210829			1696.17	0.000338853	0.00021006
	1697.14	0.000299851	0.000321581			1697.04	0.000286559	0.000418387			1697.14	7.68592e-05	0.000190527			1697.14	0.000308367	0.0001715
	1698.1	0.000252494	0.000263162			1698.01	0.000260563	0.000393923			1698.1	6.11754e-05	0.000172536			1698.1	0.000281098	0.000136992
	1699.07	0.000211743	0.000212765			1698.97	0.000237046	0.000358101			1699.07	4.7666e-05	0.000156916			1699.07	0.000257098	0.000106773
	1700.03	0.000177421	0.00017084			1699.94	0.000215472	0.00032513			1700.03	3.6418e-05	0.000143842			1700.03	0.000236488	8.11259e-05
	1700.99	0.00014924	0.000137601			1700.9	0.000198722	0.000312073			1700.99	2.74702e-05	0.000133408			1700.99	0.000219234	6.00902e-05
	1701.96	0.000126437	0.000111943			1701.87	0.000186729	0.000313625			1701.96	2.06309e-05	0.000125378			1701.96	0.000204887	4.30092e-05
	1702.92	0.00010783	9.15916e-05			1702.83	0.000175339	0.000312784			1702.92	1.54836e-05	0.000119236			1702.92	0.000192756	2.86068e-05
	1703.89	9.22541e-05	7.41904e-05			1703.79	0.000162274	0.000306178			1703.89	1.15632e-05	0.000114451			1703.89	0.000182314	1.5532e-05
	1704.85	7.88229e-05	5.79581e-05			1704.76	0.000149343	0.000299486			1704.85	8.48823e-06	0.000110635			1704.85	0.00017334	2.73205e-06
	1705.82	6.69308e-05	4.16423e-05			1705.72	0.000138757	0.000297098			1705.82	5.97256e-06	0.000107538			1705.82	0.000165722	-1.05314e-05
	1706.78	5.61464e-05	2.42736e-05			1706.69	0.000130717	0.000299344			1706.78	3.7816e-06	0.000104942			1706.78	0.000159243	-2.48034e-05
	1707.74	4.60869e-05	4.97309e-06			1707.65	0.000123548	0.000305349			1707.74	1.70322e-06	0.000102573			1707.74	0.000153543	-4.05744e-05
	1708.71	3.63462e-05	-1.71051e-05			1708.62	0.000116044	0.000313975			1708.71	-4.50986e-07	0.000100102			1708.71	0.000148202	-5.8383e-05
	1709.67	2.65546e-05	-4.26804e-05			1709.58	0.000108272	0.000326809			1709.67	-2.8136e-06	9.72285e-05			1709.67	0.000142862	-7.88151e-05
	1710.64	1.64879e-05	-7.22407e-05			1710.54	0.000100835	0.000342694			1710.64	-5.43116e-06	9.37384e-05			1710.64	0.00013729	-0.000102415
	1711.6	6.11426e-06	-0.000106014			1711.51	9.4805e-05	0.000357094			1711.6	-8.28064e-06	8.95143e-05			1711.6	0.000131399	-0.000129616
	1712.57	-4.42497e-06	-0.000143917			1712.47	9.0852e-05	0.000369682			1712.57	-1.1302e-05	8.45455e-05			1712.57	0.00012523	-0.000160723
	1713.53	-1.48333e-05	-0.000185427			1713.44	8.7435e-05	0.000385939			1713.53	-1.4389e-05	7.89576e-05			1713.53	0.000118936	-0.000195844
	1714.49	-2.46365e-05	-0.00022951			1714.4	8.375e-05	0.000408852			1714.49	-1.73344e-05	7.30189e-05			1714.49	0.000112735	-0.000234769
	1715.46	-3.32038e-05	-0.000274723			1715.37	8.107e-05	0.000436577			1715.46	-1.98083e-05	6.71021e-05			1715.46	0.000106839	-0.000276937
	1716.42	-3.98722e-05	-0.000319376			1716.33	7.9261e-05	0.000466133			1716.42	-2.14377e-05	6.16235e-05			1716.42	0.000101421	-0.00032148
	1717.39	-4.4093e-05	-0.000361729			1717.29	7.6447e-05	0.000503772			1717.39	-2.19427e-05	5.69642e-05			1717.39	9.66713e-05	-0.000367297
	1718.35	-4.56103e-05	-0.000400452			1718.26	7.236e-05	0.000560136			1718.35	-2.126e-05	5.33419e-05			1718.35	9.27628e-05	-0.000413217
	1719.32	-4.46426e-05	-0.000435114			1719.22	6.8809e-05	0.000629551			1719.32	-1.95851e-05	5.07039e-05			1719.32	8.96678e-05	-0.000458203
	1720.28	-4.18492e-05	-0.000466022			1720.19	6.5995e-05	0.000693972			1720.28	-1.72703e-05	4.87758e-05			1720.28	8.71128e-05	-0.000501321
	1721.24	-3.80672e-05	-0.000493578			1721.15	6.3851e-05	0.000746005			1721.24	-1.46767e-05	4.72217e-05			1721.24	8.47692e-05	-0.000541527
	1722.21	-3.40719e-05	-0.000517882			1722.11	6.3516e-05	0.000788185			1722.21	-1.21051e-05	4.57534e-05			1722.21	8.24016e-05	-0.000577614
	1723.17	-3.04762e-05	-0.000538718			1723.08	6.3918e-05	0.000823027			1723.17	-9.79017e-06	4.4144e-05			1723.17	7.98549e-05	-0.000608377
	1724.14	-2.77153e-05	-0.000555724			1724.04	6.2712e-05	0.000849733			1724.14	-7.89906e-06	4.22151e-05			1724.14	7.70144e-05	-0.000632822
	1725.1	-2.60694e-05	-0.00056857			1725.01	5.9228e-05	0.000865951			1725.1	-6.54033e-06	3.98545e-05			1725.1	7.38167e-05	-0.000650309
	1726.07	-2.56949e-05	-0.000577068			1725.97	5.5007e-05	0.000868969			1726.07	-5.78489e-06	3.70384e-05			1726.07	7.02785e-05	-0.000660653
	1727.03	-2.66384e-05	-0.000581245			1726.94	5.0786e-05	0.000860331			1727.03	-5.67765e-06	3.38187e-05			1727.03	6.649e-05	-0.000664187
	1727.99	-2.88471e-05	-0.000581416			1727.9	4.7168e-05	0.00083978			1727.99	-6.2365e-06	3.03113e-05			1727.99	6.25537e-05	-0.000661751
	1728.96	-3.21669e-05	-0.000578167			1728.86	4.6364e-05	0.000805437			1728.96	-7.44604e-06	2.67058e-05			1728.96	5.85093e-05	-0.000654631
	1729.92	-3.63031e-05	-0.00057225			1729.83	4.9111e-05	0.000759933			1729.92	-9.24453e-06	2.32561e-05			1729.92	5.43416e-05	-0.000644478
	1730.89	-4.08055e-05	-0.00056444			1730.79	5.2193e-05	0.000710311			1730.89	-1.1501e-05	2.02312e-05			1730.89	5.00848e-05	-0.000633164
	1731.85	-4.50988e-05	-0.000555305			1731.76	5.2126e-05	0.000659034			1731.85	-1.39996e-05	1.79009e-05			1731.85	4.59369e-05	-0.000622507
	1732.82	-4.85216e-05	-0.000544908			1732.72	4.9312e-05	0.000607888			1732.82	-1.6441e-05	1.66079e-05			1732.82	4.23026e-05	-0.000613966
	1733.78	-5.04446e-05	-0.000532874			1733.69	4.6498e-05	0.000571284			1733.78	-1.84797e-05	1.67778e-05			1733.78	3.96567e-05	-0.000608545
	1734.74	-5.05264e-05	-0.000519103			1734.65	4.4957e-05	0.000564708			1734.74	-1.98329e-05	1.87142e-05			1734.74	3.82236e-05	-0.000606987
	1735.71	-4.89164e-05	-0.000504484			1735.61	4.3885e-05	0.000580458			1735.71	-2.04034e-05	2.23574e-05			1735.71	3.77611e-05	-0.00060992
	1736.67	-4.61607e-05	-0.000490657			1736.58	4.3081e-05	0.000597372			1736.67	-2.02881e-05	2.731e-05			1736.67	3.773e-05	-0.000617653
	1737.64	-4.28846e-05	-0.000479051			1737.54	4.3148e-05	0.000612413			1737.64	-1.96572e-05	3.30584e-05			1737.64	3.76769e-05	-0.000629783
	1738.6	-3.95504e-05	-0.000470147			1738.51	4.3751e-05	0.000634353			1738.6	-1.86332e-05	3.91112e-05			1738.6	3.74378e-05	-0.000644979
	1739.57	-3.64249e-05	-0.0004634			1739.47	4.3148e-05	0.000669274			1739.57	-1.72712e-05	4.49907e-05			1739.57	3.70718e-05	-0.000661053
	1740.53	-3.36799e-05	-0.00045766			1740.44	4.0602e-05	0.000711903			1740.53	-1.56287e-05	5.01864e-05			1740.53	3.66672e-05	-0.000675306
	1741.49	-3.14854e-05	-0.000451684			1741.4	3.6917e-05	0.000748202			1741.49	-1.38278e-05	5.4187e-05			1741.49	3.61944e-05	-0.000684994
	1742.46	-2.99799e-05	-0.000444332			1742.36	3.4304e-05	0.000764873			1742.46	-1.20393e-05	5.66164e-05			1742.46	3.55434e-05	-0.000687685
	1743.42	-2.91914e-05	-0.000434566			1743.33	3.3768e-05	0.000760738			1743.42	-1.04283e-05	5.73444e-05			1743.42	3.46645e-05	-0.000681469
	1744.39	-2.9055e-05	-0.000421559			1744.29	3.4438e-05	0.00073919			1744.39	-9.10818e-06	5.64579e-05			1744.39	3.35881e-05	-0.00066517
	1745.35	-2.9483e-05	-0.000404877			1745.26	3.5242e-05	0.000699974			1745.35	-8.12129e-06	5.41514e-05			1745.35	3.23459e-05	-0.000638527
	1746.32	-3.03699e-05	-0.000384521			1746.22	3.5443e-05	0.000640545			1746.32	-7.44742e-06	5.06547e-05			1746.32	3.09553e-05	-0.000602209
	1747.28	-3.15503e-05	-0.000360827			1747.18	3.4237e-05	0.000565434			1747.28	-7.02518e-06	4.6243e-05			1747.28	2.94495e-05	-0.000557656
	1748.24	-3.2787e-05	-0.000334345			1748.15	3.2897e-05	0.00048454			1748.24	-6.77054e-06	4.1265e-05			1748.24	2.78871e-05	-0.000506847
	1749.21	-3.38122e-05	-0.000305746			1749.11	3.3768e-05	0.000405476			1749.21	-6.59242e-06	3.61051e-05			1749.21	2.63738e-05	-0.000452067
	1750.17	-3.43796e-05	-0.000275746			1750.08	3.5711e-05	0.000330721			1750.17	-6.40007e-06	3.11054e-05			1750.17	2.50765e-05	-0.000395675
	1751.14	-3.4297e-05	-0.000245063			1751.04	3.5979e-05	0.000266159			1751.14	-6.1045e-06	2.65271e-05			1751.14	2.41457e-05	-0.000339851
	1752.1	-3.34829e-05	-0.000214554			1752.01	3.5041e-05	0.00021873			1752.1	-5.65015e-06	2.25454e-05			1752.1	2.35781e-05	-0.000286483
	1753.07	-3.20305e-05	-0.000185368			1752.97	3.5376e-05	0.000187229			1753.07	-5.05752e-06	1.92391e-05			1753.07	2.31735e-05	-0.000237154
	1754.03	-3.01659e-05	-0.000158718			1753.93	3.752e-05	0.000164078			1754.03	-4.40422e-06	1.66015e-05			1754.03	2.26644e-05	-0.000193062
	1754.99	-2.8112e-05	-0.000135435			1754.9	3.9932e-05	0.000145183			1754.99	-3.76644e-06	1.45696e-05			1754.99	2.18783e-05	-0.000154891
	1755.96	-2.59832e-05	-0.000115776			1755.86	4.0535e-05	0.000127904			1755.96	-3.2042e-06	1.30384e-05			1755.96	2.07775e-05	-0.000122798
	1756.92	-2.37878e-05	-9.95735e-05			1756.83	3.8324e-05	0.000110297			1756.92	-2.79778e-06	1.18682e-05			1756.92	1.94306e-05	-9.65255e-05
	1757.89	-2.15305e-05	-8.65124e-05			1757.79	3.5711e-05	9.41817e-05			1757.89	-2.67236e-06	1.08906e-05			1757.89	1.7989e-05	-7.555e-05
	1758.85	-1.92984e-05	-7.6285e-05			1758.76	3.5443e-05	8.24733e-05			1758.85	-2.95149e-06	9.93295e-06			1758.85	1.66399e-05	-5.91926e-05
	1759.82	-1.72328e-05	-6.85177e-05			1759.72	3.6582e-05	7.34195e-05			1759.82	-3.66354e-06	8.87683e-06			1759.82	1.55529e-05	-4.66813e-05
	1760.78	-1.54407e-05	-6.26503e-05			1760.68	3.6247e-05	6.32079e-05			1760.78	-4.69282e-06	7.70743e-06			1760.78	1.48941e-05	-3.72046e-05
	1761.74	-1.3962e-05	-5.80026e-05			1761.65	3.4505e-05	5.30184e-05			1761.74	-5.8248e-06	6.49126e-06			1761.74	1.48205e-05	-2.99845e-05
	1762.71	-1.28468e-05	-5.40702e-05			1762.61	3.3567e-05	4.84774e-05			1762.71	-6.85891e-06	5.28036e-06			1762.71	1.53291e-05	-2.43831e-05
	1763.67	-1.22428e-05	-5.07772e-05			1763.58	3.3835e-05	4.87335e-05			1763.67	-7.71089e-06	4.04791e-06			1763.67	1.61257e-05	-1.99984e-05
	1764.64	-1.23507e-05	-4.83813e-05			1764.54	3.4572e-05	4.60128e-05			1764.64	-8.41803e-06	2.73559e-06			1764.64	1.67329e-05	-1.66338e-05
	1765.6	-1.32873e-05	-4.71803e-05			1765.51	3.4639e-05	3.92004e-05			1765.6	-9.06185e-06	1.33848e-06			1765.6	1.67345e-05	-1.41441e-05
	1766.57	-1.49962e-05	-4.73126e-05			1766.47	3.2294e-05	3.25366e-05			1766.57	-9.69451e-06	-6.01014e-08			1766.57	1.59569e-05	-1.23206e-05
	1767.53	-1.72403e-05	-4.8666e-05			1767.43	2.9145e-05	2.88447e-05			1767.53	-1.02952e-05	-1.30138e-06			1767.53	1.4502e-05	-1.09095e-05
	1768.49	-1.96822e-05	-5.08925e-05			1768.4	2.948e-05	2.8222e-05			1768.49	-1.07572e-05	-2.20967e-06			1768.49	1.26271e-05	-9.69754e-06
	1769.46	-2.20107e-05	-5.35378e-05			1769.36	3.3299e-05	2.79693e-05			1769.46	-1.09328e-05	-2.67374e-06			1769.46	1.06059e-05	-8.56095e-06
	1770.42	-2.39745e-05	-5.60616e-05			1770.33	3.685e-05	2.48273e-05			1770.42	-1.06873e-05	-2.65579e-06			1770.42	8.73373e-06	-7.40947e-06
	1771.39	-2.53078e-05	-5.76994e-05			1771.29	3.7989e-05	1.76922e-05			1771.39	-9.89497e-06	-2.1318e-06			1771.39	7.3639e-06	-6.05919e-06
	1772.35	-2.57235e-05	-5.75485e-05			1772.25	3.7051e-05	1.17941e-05			1772.35	-8.44588e-06	-1.08274e-06			1772.35	6.7941e-06	-4.19479e-06
	1773.31	-2.50597e-05	-5.50699e-05			1773.22	3.4907e-05	1.42473e-05			1773.31	-6.3425e-06	4.36566e-07			1773.31	7.09379e-06	-1.52567e-06
	1774.28	-2.34089e-05	-5.05248e-05			1774.18	3.2562e-05	2.16141e-05			1774.28	-3.77955e-06	2.25348e-06			1774.28	8.05322e-06	1.99759e-06
	1775.24	-2.10637e-05	-4.47757e-05			1775.15	3.0954e-05	2.56409e-05			1775.24	-1.07762e-06	4.13754e-06			1775.24	9.30335e-06	6.1452e-06
	1776.21	-1.8379e-05	-3.87268e-05			1776.11	3.0217e-05	2.50951e-05			1776.21	1.45668e-06	5.89827e-06			1776.21	1.0516e-05	1.05388e-05
	1777.17	-1.56988e-05	-3.30429e-05			1777.08	2.9614e-05	2.38858e-05			1777.17	3.59812e-06	7.42254e-06			1777.17	1.15057e-05	1.47571e-05
	1778.14	-1.33168e-05	-2.81517e-05			1778.04	2.9614e-05	2.14881e-05			1778.14	5.20128e-06	8.6586e-06			1778.14	1.21936e-05	1.84171e-05
	1779.1	-1.14287e-05	-2.426e-05			1779	3.1356e-05	1.58733e-05			1779.1	6.20296e-06	9.59477e-06			1779.1	1.25484e-05	2.12874e-05
	1780.06	-1.01219e-05	-2.13775e-05			1779.97	3.3098e-05	9.17569e-06			1780.06	6.62654e-06	1.02322e-05			1780.06	1.25426e-05	2.33338e-05
	1781.03	-9.40475e-06	-1.94137e-05			1780.93	3.216e-05	4.91389e-06			1781.03	6.55932e-06	1.05467e-05			1781.03	1.21384e-05	2.46574e-05
	1781.99	-9.23667e-06	-1.83009e-05			1781.9	2.8944e-05	3.40434e-06			1781.99	6.11454e-06	1.04854e-05			1781.99	1.1329e-05	2.5401e-05
	1782.96	-9.5282e-06	-1.80133e-05			1782.86	2.5996e-05	4.02126e-06			1782.96	5.407e-06	1.00191e-05			1782.96	1.0183e-05	2.56767e-05
	1783.92	-1.01318e-05	-1.84681e-05			1783.83	2.4656e-05	4.31605e-06			1783.92	4.54837e-06	9.20131e-06			1783.92	8.84477e-06	2.55482e-05
	1784.89	-1.08783e-05	-1.94765e-05			1784.79	2.5661e-05	1.73283e-06			1784.89	3.64728e-06	8.17088e-06			1784.89	7.50232e-06	2.50803e-05
	1785.85	-1.1664e-05	-2.08501e-05			1785.75	2.9346e-05	-3.26568e-06			1785.85	2.79308e-06	7.08095e-06			1785.85	6.32061e-06	2.43628e-05
	1786.81	-1.2499e-05	-2.2534e-05			1786.72	3.3701e-05	-7.87447e-06			1786.81	2.03136e-06	6.01118e-06			1786.81	5.36131e-06	2.34754e-05
	1787.78	-1.34548e-05	-2.45801e-05			1787.68	3.5711e-05	-9.22255e-06			1787.78	1.36634e-06	4.94226e-06			1787.78	4.57822e-06	2.24601e-05
	1788.74	-1.45744e-05	-2.69981e-05			1788.65	3.5979e-05	-6.94392e-06			1788.74	7.7496e-07	3.80015e-06			1788.74	3.91552e-06	2.13213e-05
	1789.71	-1.5804e-05	-2.96021e-05			1789.61	3.6247e-05	-5.31015e-06			1789.71	2.25849e-07	2.54282e-06			1789.71	3.40315e-06	2.00816e-05
	1790.67	-1.69604e-05	-3.19249e-05			1790.58	3.6314e-05	-8.28178e-06			1790.67	-2.65151e-07	1.24821e-06			1790.67	3.15298e-06	1.88867e-05
	1791.64	-1.77617e-05	-3.33239e-05			1791.54	3.4371e-05	-1.3766e-05			1791.64	-5.89879e-07	1.36736e-07			1791.64	3.27936e-06	1.80376e-05
	1792.6	-1.79418e-05	-3.33088e-05			1792.5	3.0552e-05	-1.53669e-05			1792.6	-5.97847e-07	-5.09648e-07			1792.6	3.81566e-06	1.78814e-05
	1793.56	-1.74006e-05	-3.18909e-05			1793.47	2.6264e-05	-1.19773e-05			1793.56	-2.10367e-07	-4.99267e-07			1793.56	4.64398e-06	1.86162e-05
	1794.53	-1.62754e-05	-2.96188e-05			1794.43	2.412e-05	-8.7712e-06			1794.53	5.14736e-07	1.71563e-07			1794.53	5.48967e-06	2.01665e-05
	1795.49	-1.48407e-05	-2.72133e-05			1795.4	2.4991e-05	-9.19363e-06			1795.49	1.42419e-06	1.36927e-06			1795.49	6.05336e-06	2.22505e-05
	1796.46	-1.33346e-05	-2.52025e-05			1796.36	2.7269e-05	-1.21312e-05			1796.46	2.36428e-06	2.92177e-06			1796.46	6.17973e-06	2.45304e-05
	1797.42	-1.18613e-05	-2.3856e-05			1797.32	2.9011e-05	-1.34116e-05			1797.42	3.23978e-06	4.64222e-06			1797.42	5.88922e-06	2.67043e-05
	1798.39	-1.0397e-05	-2.32368e-05			1798.29	2.9413e-05	-1.31757e-05			1798.39	4.00461e-06	6.3151e-06			1798.39	5.3003e-06	2.85761e-05
	1799.35	-8.85855e-06	-2.32199e-05			1799.25	2.9145e-05	-1.33672e-05			1799.35	4.63066e-06	7.72608e-06			1799.35	4.59378e-06	3.01036e-05
	1800.31	-7.19626e-06	-2.35475e-05			1800.22	2.948e-05	-1.53753e-05			1800.31	5.10984e-06	8.72393e-06			1800.31	3.99259e-06	3.13528e-05
	1801.28	-5.45107e-06	-2.39121e-05			1801.18	3.0552e-05	-1.92227e-05			1801.28	5.4745e-06	9.25375e-06			1801.28	3.66437e-06	3.23958e-05
	1802.24	-3.75513e-06	-2.40264e-05			1802.15	3.1691e-05	-2.32808e-05			1802.24	5.79367e-06	9.34767e-06			1802.24	3.64301e-06	3.32645e-05
	1803.21	-2.29244e-06	-2.37174e-05			1803.11	3.2629e-05	-2.48278e-05			1803.21	6.14473e-06	9.09284e-06			1803.21	3.86651e-06	3.3973e-05
	1804.17	-1.22601e-06	-2.29891e-05			1804.07	3.3098e-05	-2.42994e-05			1804.17	6.5721e-06	8.5843e-06			1804.17	4.25714e-06	3.45389e-05
	1805.14	-6.16019e-07	-2.19492e-05			1805.04	3.1959e-05	-2.29183e-05			1805.14	7.04742e-06	7.88373e-06			1805.14	4.74832e-06	3.49781e-05
	1806.1	-3.93559e-07	-2.06896e-05			1806	2.9346e-05	-2.10051e-05			1806.1	7.46643e-06	7.01068e-06			1806.1	5.25954e-06	3.53023e-05
	1807.06	-4.21087e-07	-1.92732e-05			1806.97	2.747e-05	-1.77967e-05			1807.06	7.70459e-06	5.97138e-06			1807.06	5.68979e-06	3.5535e-05
	1808.03	-5.85234e-07	-1.78001e-05			1807.93	2.7269e-05	-1.44235e-05			1808.03	7.69715e-06	4.81287e-06			1808.03	5.96609e-06	3.57354e-05
	1808.99	-8.29607e-07	-1.64145e-05			1808.9	2.8609e-05	-1.29329e-05			1808.99	7.47134e-06	3.654e-06			1808.99	6.07799e-06	3.60029e-05
	1809.96	-1.10266e-06	-1.52275e-05			1809.86	2.9748e-05	-1.30026e-05			1809.96	7.10839e-06	2.65839e-06			1809.96	6.05818e-06	3.64521e-05
	1810.92	-1.30114e-06	-1.42919e-05			1810.82	2.9547e-05	-1.21572e-05			1810.92	6.67483e-06	1.97754e-06			1810.92	5.95608e-06	3.71523e-05
	1811.89	-1.30048e-06	-1.36599e-05			1811.79	2.8743e-05	-1.06065e-05			1811.89	6.17034e-06	1.70287e-06			1811.89	5.80199e-06	3.80564e-05
	1812.85	-1.03225e-06	-1.33888e-05			1812.75	2.8877e-05	-9.57156e-06			1812.85	5.54544e-06	1.84869e-06			1812.85	5.58265e-06	3.89949e-05
	1813.81	-5.08956e-07	-1.34942e-05			1813.72	2.9212e-05	-7.86999e-06			1813.81	4.78625e-06	2.36499e-06			1813.81	5.29168e-06	3.97629e-05
	1814.78	1.99126e-07	-1.39366e-05			1814.68	2.9078e-05	-5.64667e-06			1814.78	3.95359e-06	3.15222e-06			1814.78	4.9745e-06	4.02177e-05
	1815.74	9.75866e-07	-1.46307e-05			1815.65	2.9145e-05	-6.24821e-06			1815.74	3.13789e-06	4.07223e-06			1815.74	4.67564e-06	4.03247e-05
	1816.71	1.66634e-06	-1.54537e-05			1816.61	2.9212e-05	-9.69501e-06			1816.71	2.42896e-06	4.97279e-06			1816.71	4.38042e-06	4.01399e-05
	1817.67	2.11828e-06	-1.62805e-05			1817.57	2.8274e-05	-1.22061e-05			1817.67	1.92202e-06	5.72943e-06			1817.67	4.05114e-06	3.97354e-05
	1818.64	2.23196e-06	-1.70638e-05			1818.54	2.68e-05	-1.18848e-05			1818.64	1.68538e-06	6.28467e-06			1818.64	3.6833e-06	3.91306e-05
	1819.6	1.9672e-06	-1.78777e-05			1819.5	2.5996e-05	-9.8178e-06			1819.6	1.70234e-06	6.64659e-06			1819.6	3.27884e-06	3.83026e-05
	1820.56	1.3304e-06	-1.88537e-05			1820.47	2.5125e-05	-8.84172e-06			1820.56	1.86862e-06	6.84242e-06			1820.56	2.81035e-06	3.72553e-05
	1821.53	3.63845e-07	-2.00764e-05			1821.43	2.3249e-05	-9.43342e-06			1821.53	2.04722e-06	6.8742e-06			1821.53	2.25786e-06	3.60652e-05
	1822.49	-8.82029e-07	-2.15293e-05			1822.39	2.2043e-05	-1.03103e-05			1822.49	2.11141e-06	6.71118e-06			1822.49	1.6333e-06	3.48576e-05
	1823.46	-2.37352e-06	-2.30959e-05			1823.36	2.2579e-05	-1.33354e-05			1823.46	1.9514e-06	6.31523e-06			1823.46	9.60533e-07	3.37662e-05
	1824.42	-4.07285e-06	-2.45797e-05			1824.32	2.345e-05	-1.93355e-05			1824.42	1.4846e-06	5.6913e-06			1824.42	2.83228e-07	3.29287e-05
	1825.39	-5.90644e-06	-2.57771e-05			1825.29	2.4254e-05	-2.40143e-05			1825.39	6.89625e-07	4.91572e-06			1825.39	-3.44155e-07	3.24803e-05
	1826.35	-7.77749e-06	-2.65983e-05			1826.25	2.4388e-05	-2.28081e-05			1826.35	-3.75946e-07	4.09056e-06			1826.35	-9.16486e-07	3.25097e-05
	1827.31	-9.57954e-06	-2.70824e-05			1827.22	2.3584e-05	-1.66514e-05			1827.31	-1.58951e-06	3.30426e-06			1827.31	-1.46829e-06	3.30221e-05
	1828.28	-1.11694e-05	-2.72366e-05			1828.18	2.3182e-05	-1.17018e-05			1828.28	-2.78421e-06	2.6649e-06			1828.28	-1.98388e-06	3.39575e-05
	1829.24	-1.23587e-05	-2.69054e-05			1829.14	2.4656e-05	-1.20367e-05			1829.24	-3.77926e-06	2.30819e-06			1829.24	-2.38083e-06	3.52415e-05
	1830.21	-1.29811e-05	-2.58774e-05			1830.11	2.6063e-05	-1.63955e-05			1830.21	-4.43495e-06	2.32547e-06			1830.21	-2.58623e-06	3.67857e-05
	1831.17	-1.29973e-05	-2.41595e-05			1831.07	2.5661e-05	-2.02285e-05			1831.17	-4.70683e-06	2.7021e-06			1831.17	-2.59872e-06	3.8432e-05
	1832.14	-1.25349e-05	-2.2077e-05			1832.04	2.4455e-05	-2.02667e-05			1832.14	-4.63659e-06	3.33428e-06			1832.14	-2.48327e-06	3.99625e-05
	1833.1	-1.18191e-05	-2.00596e-05			1833	2.3249e-05	-1.63375e-05			1833.1	-4.27e-06	4.07909e-06			1833.1	-2.3278e-06	4.12048e-05
	1834.06	-1.10848e-05	-1.84205e-05			1833.97	2.1105e-05	-1.0227e-05			1834.06	-3.60436e-06	4.77434e-06			1834.06	-2.21212e-06	4.20868e-05
	1835.03	-1.05311e-05	-1.73495e-05			1834.93	1.943e-05	-6.15604e-06			1835.03	-2.63569e-06	5.25198e-06			1835.03	-2.1944e-06	4.25738e-05
	1835.99	-1.02914e-05	-1.69798e-05			1835.89	2.1842e-05	-6.37862e-06			1835.99	-1.42961e-06	5.38002e-06			1835.99	-2.30463e-06	4.26058e-05
	1836.96	-1.04208e-05	-1.74045e-05			1836.86	2.6197e-05	-9.00237e-06			1836.96	-1.34077e-07	5.09542e-06			1836.96	-2.54688e-06	4.21308e-05
	1837.92	-1.09215e-05	-1.86559e-05			1837.82	2.7202e-05	-1.32634e-05			1837.92	1.05728e-06	4.39903e-06			1837.92	-2.89589e-06	4.11752e-05
	1838.89	-1.17823e-05	-2.06923e-05			1838.79	2.4388e-05	-1.75486e-05			1838.89	1.97578e-06	3.3439e-06			1838.89	-3.30366e-06	3.98469e-05
	1839.85	-1.29781e-05	-2.33865e-05			1839.75	2.1909e-05	-1.92521e-05			1839.85	2.56036e-06	2.03829e-06			1839.85	-3.72873e-06	3.82719e-05
	1840.81	-1.44359e-05	-2.65055e-05			1840.72	2.1105e-05	-1.88242e-05			1840.81	2.87394e-06	6.45909e-07			1840.81	-4.146e-06	3.65745e-05
	1841.78	-1.60019e-05	-2.96838e-05			1841.68	2.1306e-05	-1.97229e-05			1841.78	3.03339e-06	-6.34143e-07			1841.78	-4.53168e-06	3.49305e-05
	1842.74	-1.74276e-05	-3.23857e-05			1842.64	2.1842e-05	-2.37883e-05			1842.74	3.14527e-06	-1.60941e-06			1842.74	-4.83941e-06	3.36036e-05
	1843.71	-1.83965e-05	-3.39505e-05			1843.61	2.0971e-05	-2.87951e-05			1843.71	3.30979e-06	-2.1408e-06			1843.71	-4.97719e-06	3.28851e-05
	1844.67	-1.86273e-05	-3.38827e-05			1844.57	1.8693e-05	-2.97937e-05			1844.67	3.61936e-06	-2.1763e-06			1844.67	-4.84371e-06	3.29486e-05
	1845.64	-1.79959e-05	-3.22304e-05			1845.54	1.7286e-05	-2.60058e-05			1845.64	4.10238e-06	-1.76004e-06			1845.64	-4.42023e-06	3.3715e-05
	1846.6	-1.65649e-05	-2.95596e-05			1846.5	1.7353e-05	-2.1421e-05			1846.6	4.70188e-06	-9.81955e-07			1846.6	-3.79033e-06	3.48867e-05
	1847.56	-1.45219e-05	-2.6526e-05			1847.46	1.742e-05	-1.83908e-05			1847.56	5.33683e-06	1.05547e-07			1847.56	-3.07172e-06	3.61341e-05
	1848.53	-1.21092e-05	-2.35918e-05			1848.43	1.6951e-05	-1.52611e-05			1848.53	5.96349e-06	1.49266e-06			1848.53	-2.3646e-06	3.72375e-05
	1849.49	-9.5816e-06	-2.10297e-05			1849.39	1.6214e-05	-1.26208e-05			1849.49	6.58628e-06	3.13087e-06			1849.49	-1.74817e-06	3.81035e-05
	1850.46	-7.18495e-06	-1.89689e-05			1850.36	1.5142e-05	-1.06088e-05			1850.46	7.23302e-06	4.88702e-06			1850.46	-1.27894e-06	3.87291e-05
	1851.42	-5.13046e-06	-1.74375e-05			1851.32	1.4003e-05	-7.59129e-06			1851.42	7.91536e-06	6.58064e-06			1851.42	-9.63735e-07	3.91753e-05
	1852.39	-3.56034e-06	-1.6432e-05			1852.29	1.3869e-05	-6.17434e-06			1852.39	8.61172e-06	8.04713e-06			1852.39	-7.4913e-07	3.9534e-05
	1853.35	-2.53228e-06	-1.5922e-05			1853.25	1.4606e-05	-7.8338e-06			1853.35	9.26863e-06	9.17168e-06			1853.35	-5.59766e-07	3.98755e-05
	1854.31	-2.03523e-06	-1.58008e-05			1854.21	1.6013e-05	-9.33219e-06			1854.31	9.79524e-06	9.89163e-06			1854.31	-3.66582e-07	4.02171e-05
	1855.28	-2.01786e-06	-1.59052e-05			1855.18	1.7688e-05	-8.8803e-06			1855.28	1.00797e-05	1.01918e-05			1855.28	-2.36207e-07	4.0525e-05
	1856.24	-2.3984e-06	-1.60949e-05			1856.14	1.9296e-05	-9.56101e-06			1856.24	1.00387e-05	1.0101e-05			1856.24	-3.06957e-07	4.07347e-05
	1857.21	-3.05181e-06	-1.62999e-05			1857.11	2.1038e-05	-1.12134e-05			1857.21	9.66024e-06	9.67473e-06			1857.21	-7.25721e-07	4.07824e-05
	1858.17	-3.81789e-06	-1.65305e-05			1858.07	2.345e-05	-1.18889e-05			1858.17	9.01271e-06	8.95806e-06			1858.17	-1.5903e-06	4.06281e-05
	1859.14	-4.54632e-06	-1.6866e-05			1859.04	2.5058e-05	-1.06123e-05			1859.14	8.21394e-06	7.95394e-06			1859.14	-2.87231e-06	4.0249e-05
	1860.1	-5.13601e-06	-1.74243e-05			1860	2.3852e-05	-1.01526e-05			1860.1	7.38718e-06	6.63839e-06			1860.1	-4.36313e-06	3.96269e-05
	1861.06	-5.54157e-06	-1.83299e-05			1860.96	2.0837e-05	-1.21421e-05			1861.06	6.62884e-06	5.02925e-06			1861.06	-5.7278e-06	3.87714e-05
	1862.03	-5.77123e-06	-1.96879e-05			1861.93	1.8693e-05	-1.34817e-05			1862.03	5.98242e-06	3.23723e-06			1862.03	-6.65314e-06	3.77567e-05
	1862.99	-5.902e-06	-2.15475e-05			1862.89	1.8358e-05	-9.9111e-06			1862.99	5.43441e-06	1.45614e-06			1862.99	-7.01417e-06	3.67037e-05
	1863.96	-6.08274e-06	-2.3857e-05			1863.86	1.8425e-05	-3.20573e-06			1863.96	4.9513e-06	-9.25176e-08			1863.96	-6.94313e-06	3.57065e-05
	1864.92	-6.47951e-06	-2.64336e-05			1864.82	1.7755e-05	7.58898e-07			1864.92	4.51057e-06	-1.23941e-06			1864.92	-6.72259e-06	3.47959e-05
	1865.89	-7.19429e-06	-2.89465e-05			1865.79	1.6348e-05	-2.11745e-06			1865.89	4.09935e-06	-1.93273e-06			1865.89	-6.59776e-06	3.39965e-05
	1866.85	-8.22357e-06	-3.09443e-05			1866.75	1.5209e-05	-8.72642e-06			1866.85	3.71633e-06	-2.23774e-06			1866.85	-6.65805e-06	3.34056e-05
	1867.81	-9.46231e-06	-3.1984e-05			1867.71	1.5075e-05	-1.61323e-05			1867.81	3.37976e-06	-2.2507e-06			1867.81	-6.87667e-06	3.31984e-05
	1868.78	-1.07264e-05	-3.17952e-05			1868.68	1.541e-05	-2.21291e-05			1868.78	3.12622e-06	-1.9974e-06			1868.78	-7.24406e-06	3.35417e-05
	1869.74	-1.18041e-05	-3.03775e-05			1869.64	1.5544e-05	-2.33666e-05			1869.74	2.99819e-06	-1.42993e-06			1869.74	-7.81787e-06	3.44836e-05
	1870.71	-1.25381e-05	-2.80188e-05			1870.61	1.6214e-05	-1.86514e-05			1870.71	3.01246e-06	-5.19689e-07			1870.71	-8.64641e-06	3.58983e-05
	1871.67	-1.28762e-05	-2.52156e-05			1871.57	1.8224e-05	-1.06174e-05			1871.67	3.13303e-06	6.75862e-07			1871.67	-9.69405e-06	3.75339e-05
	1872.64	-1.28501e-05	-2.25053e-05			1872.53	1.9765e-05	-5.27152e-06			1872.64	3.2854e-06	2.03964e-06			1872.64	-1.08387e-05	3.91305e-05
	1873.6	-1.25288e-05	-2.03041e-05			1873.5	1.8626e-05	-5.6362e-06			1873.6	3.39689e-06	3.46009e-06			1873.6	-1.19159e-05	4.05101e-05
	1874.56	-1.19945e-05	-1.88199e-05			1874.46	1.6147e-05	-8.46932e-06			1874.56	3.42985e-06	4.8631e-06			1874.56	-1.27846e-05	4.16007e-05
	1875.53	-1.13421e-05	-1.80363e-05			1875.43	1.4338e-05	-8.81493e-06			1875.53	3.39425e-06	6.19892e-06			1875.53	-1.33654e-05	4.24172e-05
	1876.49	-1.06913e-05	-1.77622e-05			1876.39	1.34e-05	-7.16588e-06			1876.49	3.33835e-06	7.4168e-06			1876.49	-1.36121e-05	4.30081e-05
	1877.46	-1.0171e-05	-1.7751e-05			1877.36	1.2596e-05	-6.67658e-06			1877.46	3.32441e-06	8.45875e-06			1877.46	-1.348e-05	4.34033e-05
	1878.42	-9.85325e-06	-1.7834e-05			1878.32	1.3132e-05	-8.01666e-06			1878.42	3.39714e-06	9.27195e-06			1878.42	-1.29539e-05	4.35978e-05
	1879.39	-9.697e-06	-1.79751e-05			1879.28	1.4673e-05	-9.36004e-06			1879.39	3.56655e-06	9.81938e-06			1879.39	-1.20734e-05	4.3541e-05
	1880.35	-9.57453e-06	-1.82335e-05			1880.25	1.5879e-05	-9.54096e-06			1880.35	3.80437e-06	1.00837e-05			1880.35	-1.09017e-05	4.31258e-05
	1881.31	-9.35687e-06	-1.86968e-05			1881.21	1.5678e-05	-9.05522e-06			1881.31	4.04151e-06	1.00652e-05			1881.31	-9.50634e-06	4.22393e-05
	1882.28	-8.98511e-06	-1.94239e-05			1882.18	1.5812e-05	-8.39729e-06			1882.28	4.1813e-06	9.76593e-06			1882.28	-8.01515e-06	4.08662e-05
	1883.24	-8.49109e-06	-2.04147e-05			1883.14	1.6415e-05	-6.72566e-06			1883.24	4.13577e-06	9.17454e-06			1883.24	-6.64324e-06	3.91359e-05
	1884.21	-7.96429e-06	-2.161e-05			1884.11	1.5343e-05	-1.86212e-06			1884.21	3.86275e-06	8.27734e-06			1884.21	-5.59857e-06	3.72619e-05
	1885.17	-7.49524e-06	-2.29149e-05			1885.07	1.206e-05	2.83464e-06			1885.17	3.37875e-06	7.08453e-06			1885.17	-4.97279e-06	3.54499e-05
	1886.14	-7.14036e-06	-2.42383e-05			1886.03	9.246e-06	1.48265e-06			1886.14	2.744e-06	5.64099e-06			1886.14	-4.7286e-06	3.38662e-05
	1887.1	-6.92595e-06	-2.55053e-05			1887	8.509e-06	-6.57573e-06			1887.1	2.03809e-06	4.0219e-06			1887.1	-4.75787e-06	3.26612e-05
	1888.06	-6.85924e-06	-2.66293e-05			1887.96	9.045e-06	-1.50945e-05			1888.06	1.33639e-06	2.3325e-06			1888.06	-4.94168e-06	3.19811e-05
	1889.03	-6.9221e-06	-2.75002e-05			1888.93	9.648e-06	-2.0243e-05			1889.03	6.85154e-07	7.11821e-07			1889.03	-5.17762e-06	3.19247e-05
	1889.99	-7.06718e-06	-2.80254e-05			1889.89	1.0854e-05	-1.85672e-05			1889.99	8.64203e-08	-6.82407e-07			1889.99	-5.39981e-06	3.24524e-05
	1890.96	-7.22198e-06	-2.81845e-05			1890.86	1.2529e-05	-1.09148e-05			1890.96	-4.90311e-07	-1.70758e-06			1890.96	-5.61254e-06	3.33302e-05
	1891.92	-7.30772e-06	-2.80404e-05			1891.82	1.3601e-05	-3.09445e-06			1891.92	-1.07375e-06	-2.2613e-06			1891.92	-5.89286e-06	3.42209e-05
	1892.89	-7.28358e-06	-2.77014e-05			1892.78	1.3869e-05	5.79372e-07			1892.89	-1.65555e-06	-2.29035e-06			1892.89	-6.29876e-06	3.48681e-05
	1893.85	-7.16762e-06	-2.72928e-05			1893.75	1.4472e-05	2.53599e-07			1893.85	-2.17022e-06	-1.79637e-06			1893.85	-6.76726e-06	3.51886e-05
	1894.81	-7.01129e-06	-2.69352e-05			1894.71	1.4874e-05	-4.06767e-07			1894.81	-2.50121e-06	-8.42354e-07			1894.81	-7.14868e-06	3.52294e-05
	1895.78	-6.87379e-06	-2.67136e-05			1895.68	1.3534e-05	1.26786e-06			1895.78	-2.51422e-06	4.49417e-07			1895.78	-7.34477e-06	3.51012e-05
	1896.74	-6.80579e-06	-2.66656e-05			1896.64	1.072e-05	4.43638e-06			1896.74	-2.11315e-06	1.92052e-06			1896.74	-7.39049e-06	3.49444e-05
	1897.71	-6.82549e-06	-2.67932e-05			1897.6	7.705e-06	5.74179e-06			1897.71	-1.30313e-06	3.4158e-06			1897.71	-7.40368e-06	3.48792e-05
	1898.67	-6.92573e-06	-2.70682e-05			1898.57	6.365e-06	3.66554e-06			1898.67	-2.17805e-07	4.81925e-06			1898.67	-7.46322e-06	3.49349e-05
	1899.64	-7.11816e-06	-2.74454e-05			1899.53	7.571e-06	-2.79423e-07			1899.64	9.30362e-07	6.07256e-06			1899.64	-7.56045e-06	3.50275e-05
	1900.6	-7.455e-06	-2.78787e-05			1900.5	8.576e-06	-4.40136e-06			1900.6	1.93282e-06	7.16909e-06			1900.6	-7.67959e-06	3.50072e-05
